# Supplementary material for: FGF12 Enhances Prostate Cancer Cell Survival via the YB1-lncRNA Axis
Source: Cells. 2025 Nov 20;14(22):1828. doi: 10.3390/cells14221828 (PMC12651396; doi:10.3390/cells14221828)
Supplement: Supplementary file 1 [file cells-14-01828-s001.zip › Supplementary Table S3.xlsx]

## Sheet: mfuzz
gene	cluster	1	2	3	4	5	6	7	8	9
ENSG00000000003_TSPAN6	7	0.108431	0.164061	0.0503598	0.0778763	0.0661588	0.129418	0.251955	0.0595616	0.0921783
ENSG00000000005_TNMD	7	0.0104684	0.00269844	0.00258965	0.00278657	0.00267496	0.00277592	0.966814	0.00272896	0.00646282
ENSG00000000419_DPM1	9	0.0836631	0.0418673	0.0346132	0.0373921	0.0334176	0.0370763	0.280392	0.0818441	0.369734
ENSG00000000457_SCYL3	4	0.0558478	0.0570262	0.0457332	0.417216	0.123044	0.190865	0.0458943	0.0315147	0.032859
ENSG00000000460_C1orf112	9	0.0177264	0.00982579	0.00977052	0.0112618	0.00931426	0.0094817	0.0304103	0.049116	0.853093
ENSG00000000938_FGR	4	0.00913616	0.00836018	0.00800211	0.910918	0.017843	0.0208978	0.0081398	0.00857447	0.00812828
ENSG00000000971_CFH	3	0.0987492	0.0466684	0.440206	0.044997	0.130212	0.0526089	0.0422534	0.0814421	0.0628638
ENSG00000001036_FUCA2	3	0.0814907	0.0705828	0.290113	0.0663177	0.19308	0.0851066	0.0422581	0.106023	0.0650284
ENSG00000001084_GCLC	1	0.447184	0.0423663	0.0630979	0.036176	0.0576196	0.0455616	0.230843	0.0289034	0.0482488
ENSG00000001167_NFYA	4	0.0502537	0.0838847	0.0395266	0.317823	0.0907294	0.29381	0.0500048	0.0365139	0.0374532
ENSG00000001460_STPG1	1	0.48788	0.0474902	0.0896359	0.0396655	0.0804164	0.0543838	0.130072	0.0284904	0.0419652
ENSG00000001461_NIPAL3	5	0.0506072	0.0357085	0.083834	0.0894115	0.578199	0.0945304	0.0250564	0.0220152	0.0206383
ENSG00000001497_LAS1L	8	0.0232604	0.0171962	0.0194924	0.020617	0.0182471	0.0171944	0.0247359	0.643848	0.215409
ENSG00000001561_ENPP4	5	0.0568393	0.0250832	0.160268	0.0532661	0.591482	0.0494463	0.0224319	0.0212369	0.0199462
ENSG00000001617_SEMA3F	3	0.125862	0.0558049	0.234282	0.0548965	0.108235	0.0581243	0.0641639	0.169198	0.129434
ENSG00000001626_CFTR	3	0.0411641	0.0132096	0.751424	0.01783	0.11762	0.0196335	0.0130436	0.0134011	0.0126741
ENSG00000001629_ANKIB1	1	0.481091	0.0438225	0.11802	0.0414859	0.102569	0.0551567	0.0929592	0.0273256	0.03757
ENSG00000001630_CYP51A1	2	0.147279	0.201185	0.10077	0.0503287	0.0841549	0.0994212	0.128132	0.0835916	0.105139
ENSG00000001631_KRIT1	9	0.0731495	0.0408068	0.0494158	0.102457	0.0563573	0.0520378	0.0900571	0.215177	0.320542
ENSG00000002016_RAD52	4	0.179932	0.055669	0.0780288	0.194858	0.134408	0.103806	0.144329	0.0457372	0.0632336
ENSG00000002079_MYH16	7	0.115313	0.0718776	0.0411994	0.0404395	0.0423482	0.0548654	0.476186	0.0509994	0.106772
ENSG00000002330_BAD	9	0.035821	0.0289901	0.0242853	0.0240717	0.022452	0.0243702	0.0492641	0.212278	0.578468
ENSG00000002549_LAP3	8	0.0252424	0.0184718	0.0235227	0.0261651	0.0226019	0.0199771	0.0242888	0.699676	0.140054
ENSG00000002586_CD99	2	0.0261457	0.58682	0.0301497	0.036423	0.0491	0.195838	0.0221628	0.0298682	0.0234933
ENSG00000002587_HS3ST1	5	0.0879287	0.132374	0.205963	0.053929	0.248907	0.148107	0.0426187	0.0423552	0.0378189
ENSG00000002726_AOC1	3	0.0624622	0.0154255	0.706367	0.02085	0.124487	0.0227028	0.0173018	0.015091	0.0153122
ENSG00000002745_WNT16	3	0.00404989	0.00126179	0.98121	0.00131487	0.00683501	0.00163935	0.00122263	0.00125902	0.00120791
ENSG00000002746_HECW1	2	0.0805371	0.226496	0.139486	0.0550722	0.178704	0.18613	0.0455801	0.0467987	0.0411962
ENSG00000002822_MAD1L1	4	0.109487	0.0503102	0.058793	0.274693	0.0869062	0.0824868	0.140379	0.0795061	0.117438
ENSG00000002834_LASP1	7	0.247312	0.0258608	0.0411474	0.0357607	0.0390962	0.0305038	0.482737	0.0309451	0.0666369
ENSG00000002919_SNX11	7	0.109595	0.126152	0.0484944	0.0571676	0.054337	0.0854538	0.318393	0.0705502	0.129857
ENSG00000002933_TMEM176A	3	0.0571477	0.0126253	0.772431	0.0159482	0.0835614	0.0177223	0.0148488	0.0126293	0.0130854
ENSG00000003056_M6PR	9	0.110785	0.0308135	0.0511305	0.0389382	0.0407788	0.0320335	0.131347	0.108752	0.455422
ENSG00000003096_KLHL13	4	0.0495623	0.0772933	0.0737733	0.248741	0.198866	0.211723	0.0351236	0.0619964	0.0429205
ENSG00000003137_CYP26B1	7	0.0350951	0.00724648	0.00759377	0.00732572	0.00762945	0.00750918	0.905024	0.00696192	0.0156142
ENSG00000003147_ICA1	2	0.0461888	0.488217	0.0415895	0.0412899	0.0669505	0.22432	0.037991	0.0265263	0.0269275
ENSG00000003249_DBNDD1	1	0.296614	0.0547845	0.13473	0.0727344	0.188257	0.0879444	0.0912378	0.0323765	0.0413216
ENSG00000003393_ALS2	1	0.403323	0.0400319	0.136015	0.036566	0.0680698	0.0402587	0.121086	0.0580388	0.0966109
ENSG00000003400_CASP10	8	0.0328933	0.0372925	0.0373894	0.0299102	0.0338548	0.0329696	0.0288896	0.660777	0.106023
ENSG00000003402_CFLAR	2	0.0372161	0.606001	0.0280536	0.0401122	0.0396246	0.128816	0.0453563	0.0366282	0.0381922
ENSG00000003436_TFPI	3	0.140207	0.0406015	0.328891	0.0436113	0.292621	0.0622358	0.0394039	0.025217	0.0272116
ENSG00000003509_NDUFAF7	9	0.0305226	0.0275038	0.0223682	0.0304144	0.023095	0.0261122	0.0409332	0.390339	0.408712
ENSG00000003756_RBM5	5	0.0402999	0.0312216	0.0803782	0.0703201	0.640305	0.0797903	0.0199476	0.0199657	0.0177713
ENSG00000003987_MTMR7	4	0.0122626	0.0117399	0.0109352	0.877161	0.0234685	0.0282385	0.0111483	0.0130782	0.0119684
ENSG00000003989_SLC7A2	1	0.406502	0.0333038	0.0858823	0.0668232	0.0832794	0.0466474	0.165274	0.0420391	0.0702488
ENSG00000004059_ARF5	5	0.0814218	0.0500341	0.176454	0.14378	0.265498	0.0874271	0.0442612	0.0886728	0.0624509
ENSG00000004139_SARM1	7	0.176519	0.117934	0.0620289	0.0557604	0.0700044	0.0950808	0.302632	0.0463005	0.0737403
ENSG00000004142_POLDIP2	8	0.0317747	0.0452359	0.0283742	0.0446108	0.0324324	0.0423523	0.0367888	0.592731	0.1457
ENSG00000004399_PLXND1	7	0.0566957	0.0155575	0.0157706	0.0161686	0.0153437	0.0154401	0.783675	0.020686	0.0606626
ENSG00000004455_AK2	8	0.0356651	0.0426378	0.0277038	0.0367579	0.0291885	0.0365604	0.0467864	0.466713	0.277987
ENSG00000004468_CD38	1	0.463884	0.0338588	0.173018	0.0391902	0.117826	0.04556	0.0663851	0.026101	0.0341763
ENSG00000004478_FKBP4	9	0.102125	0.0349429	0.0718143	0.0474283	0.0534681	0.0376977	0.0841773	0.197034	0.371313
ENSG00000004487_KDM1A	9	0.0411898	0.0214484	0.0284324	0.030982	0.0261876	0.0229021	0.0474235	0.215005	0.566429
ENSG00000004534_RBM6	8	0.0578596	0.0506174	0.0784467	0.0850746	0.083119	0.063306	0.0442231	0.416618	0.120736
ENSG00000004660_CAMKK1	9	0.0380071	0.0238487	0.0276626	0.0362877	0.0274531	0.0258098	0.045316	0.313467	0.462148
ENSG00000004700_RECQL	9	0.0367636	0.0296742	0.0218575	0.0261433	0.0216868	0.0254436	0.0648241	0.130434	0.643173
ENSG00000004766_VPS50	1	0.372733	0.0317818	0.0570462	0.0500428	0.0580849	0.0412139	0.295127	0.0331379	0.060832
ENSG00000004776_HSPB6	7	0.127217	0.0350882	0.0414525	0.034583	0.0358999	0.0332657	0.375309	0.0657909	0.251394
ENSG00000004777_ARHGAP33	9	0.120949	0.0568192	0.0610898	0.038488	0.0472486	0.0449432	0.160074	0.12487	0.345518
ENSG00000004779_NDUFAB1	8	0.0333825	0.0398363	0.0264578	0.038892	0.0287967	0.0361954	0.0430905	0.51213	0.241219
ENSG00000004799_PDK4	2	0.0789473	0.236094	0.138206	0.0549261	0.171892	0.18299	0.0454164	0.0491094	0.042419
ENSG00000004809_SLC22A16	5	0.0369386	0.0266957	0.116826	0.0361759	0.682461	0.054158	0.0160394	0.016273	0.0144324
ENSG00000004838_ZMYND10	4	0.0609965	0.112591	0.0428456	0.27663	0.076402	0.208113	0.0820488	0.0677714	0.0726018
ENSG00000004846_ABCB5	2	0.012043	0.843393	0.0121641	0.0128876	0.0187721	0.0708967	0.0104206	0.01019	0.00923278
ENSG00000004848_ARX	1	0.461998	0.0367601	0.0665268	0.0483266	0.0704243	0.0483864	0.192859	0.0285959	0.0461228
ENSG00000004864_SLC25A13	6	0.0581078	0.224261	0.105342	0.0694504	0.166963	0.231333	0.0380065	0.0623913	0.0441445
ENSG00000004866_ST7	5	0.167162	0.0347283	0.240244	0.0766951	0.298006	0.0600653	0.0505468	0.0344133	0.0381396
ENSG00000004897_CDC27	9	0.0524127	0.0331992	0.0262314	0.0369699	0.0273222	0.0316663	0.126903	0.098363	0.566933
ENSG00000004939_SLC4A1	4	0.0883446	0.0570614	0.0493567	0.333475	0.0793561	0.0980963	0.127344	0.0699211	0.0970445
ENSG00000004948_CALCR	3	0.167337	0.0288759	0.552544	0.025858	0.10225	0.0342553	0.036148	0.0247095	0.0280231
ENSG00000004961_HCCS	8	0.0818282	0.042913	0.0927831	0.0490843	0.0648358	0.0444946	0.0580621	0.354666	0.211333
ENSG00000004975_DVL2	7	0.0959934	0.174572	0.0485016	0.0809307	0.0630259	0.127834	0.224764	0.0723247	0.112054
ENSG00000005001_PRSS22	8	0.0266017	0.0226858	0.0284678	0.0223399	0.0245703	0.0216663	0.0232325	0.724016	0.10642
ENSG00000005007_UPF1	4	0.0502447	0.0838181	0.0762254	0.223991	0.197892	0.221848	0.0356967	0.0658265	0.0444569
ENSG00000005020_SKAP2	5	0.0794969	0.0440263	0.0999154	0.113347	0.46064	0.110801	0.0379137	0.0266433	0.0272161
ENSG00000005022_SLC25A5	8	0.011046	0.0100243	0.00966545	0.0109503	0.00945817	0.00966889	0.0119317	0.843998	0.0832567
ENSG00000005059_MCUB	4	0.0520393	0.099616	0.0724442	0.219029	0.149694	0.212377	0.0405444	0.0965868	0.05767
ENSG00000005073_HOXA11	3	0.0531526	0.0218852	0.518247	0.0303445	0.284881	0.0350152	0.0186562	0.0197924	0.0180254
ENSG00000005075_POLR2J	8	0.0237371	0.0220501	0.023752	0.0195209	0.0209212	0.0198784	0.0221913	0.737283	0.110666
ENSG00000005100_DHX33	9	0.0258249	0.0136358	0.0140651	0.0177192	0.013769	0.0138275	0.0447049	0.067069	0.789385
ENSG00000005108_THSD7A	3	0.0040706	0.00128085	0.981009	0.00132646	0.00693208	0.00166257	0.00123225	0.00126938	0.00121645
ENSG00000005156_LIG3	9	0.062609	0.0426436	0.0305997	0.0422864	0.0320532	0.0388737	0.167658	0.103579	0.479698
ENSG00000005175_RPAP3	8	0.0339179	0.0246786	0.0346717	0.0375464	0.0334008	0.0278233	0.0301187	0.641549	0.136293
ENSG00000005187_ACSM3	2	0.04352	0.440147	0.0436443	0.060035	0.0599483	0.160045	0.0444746	0.0868237	0.0613614
ENSG00000005189_REXO5	8	0.0594192	0.142014	0.0558934	0.0575601	0.0590644	0.0864828	0.0645405	0.312004	0.163021
ENSG00000005194_CIAPIN1	8	0.045058	0.0542306	0.0324759	0.0541765	0.0367056	0.0494177	0.066484	0.331898	0.329554
ENSG00000005206_SPPL2B	6	0.0315559	0.0857561	0.0368679	0.12866	0.101936	0.538805	0.0247009	0.0282564	0.0234616
ENSG00000005238_FAM214B	3	0.076274	0.0595378	0.459116	0.038337	0.192939	0.0679854	0.0318124	0.0402343	0.0337641
ENSG00000005243_COPZ2	3	0.150865	0.0496503	0.207421	0.0543931	0.0983685	0.0529582	0.074826	0.158445	0.153072
ENSG00000005249_PRKAR2B	3	0.0662596	0.0501812	0.433152	0.0453122	0.226392	0.0657094	0.0294297	0.0477334	0.0358305
ENSG00000005302_MSL3	8	0.0349274	0.035711	0.0292494	0.0542019	0.0337901	0.0390311	0.0413129	0.53765	0.194126
ENSG00000005339_CREBBP	4	0.0442476	0.0454042	0.0535938	0.435436	0.182102	0.145888	0.0304027	0.0336944	0.0292305
ENSG00000005379_TSPOAP1	5	0.0487779	0.0392208	0.190513	0.0554878	0.514967	0.0724367	0.0227514	0.0312553	0.0245902
ENSG00000005381_MPO	3	0.0135887	0.00441101	0.936497	0.00459795	0.0216966	0.00561184	0.00428442	0.00480827	0.00450394
ENSG00000005421_PON1	4	0.00913616	0.00836018	0.00800211	0.910918	0.017843	0.0208978	0.0081398	0.00857447	0.00812828
ENSG00000005436_GCFC2	2	0.0492619	0.301794	0.0499945	0.0864157	0.0722083	0.190789	0.050995	0.121304	0.0772387
ENSG00000005448_WDR54	8	0.033699	0.0257424	0.0257522	0.0380286	0.0269424	0.0275176	0.0409556	0.442917	0.338445
ENSG00000005469_CROT	2	0.0774513	0.239627	0.0938473	0.0575697	0.0889111	0.116103	0.0637108	0.158413	0.104367
ENSG00000005471_ABCB4	5	0.0411745	0.0425036	0.0919422	0.0596732	0.597115	0.106042	0.0207587	0.0219232	0.0188676
ENSG00000005483_KMT2E	1	0.216033	0.0597242	0.0968837	0.133109	0.175681	0.112376	0.117094	0.0386103	0.0504874
ENSG00000005486_RHBDD2	3	0.0581795	0.0295504	0.680379	0.0220774	0.109626	0.0342491	0.0208857	0.0236951	0.021358
ENSG00000005513_SOX8	4	0.0870218	0.0585283	0.0504027	0.21527	0.0705166	0.084512	0.140257	0.115927	0.177565
ENSG00000005700_IBTK	6	0.0284368	0.302542	0.0266812	0.047743	0.0516043	0.473671	0.0258562	0.0224642	0.0210017
ENSG00000005801_ZNF195	9	0.0688349	0.0467398	0.0459251	0.118864	0.0560422	0.0595203	0.0948833	0.210482	0.298708
ENSG00000005810_MYCBP2	2	0.0236021	0.596009	0.0213882	0.0345229	0.0365999	0.223865	0.0230642	0.0212145	0.0197346
ENSG00000005812_FBXL3	6	0.0447765	0.164031	0.041469	0.0649955	0.092525	0.508852	0.0350936	0.0240912	0.0241661
ENSG00000005844_ITGAL	2	0.0382752	0.605652	0.0452942	0.032619	0.0581385	0.124034	0.029818	0.0358955	0.0302741
ENSG00000005882_PDK2	5	0.0526998	0.0793009	0.101286	0.140871	0.304105	0.194756	0.0328439	0.0553846	0.038753
ENSG00000005884_ITGA3	1	0.510204	0.0285213	0.13342	0.0441407	0.102277	0.0403525	0.0747777	0.027815	0.0384924
ENSG00000005889_ZFX	1	0.461906	0.0324165	0.0721629	0.0311034	0.048306	0.033027	0.197979	0.0410566	0.0820421
ENSG00000005893_LAMP2	5	0.0593606	0.0457274	0.169974	0.0978195	0.423018	0.0884637	0.0302926	0.0490711	0.036273
ENSG00000005961_ITGA2B	1	0.38312	0.0312632	0.0624281	0.0333028	0.0459055	0.0327644	0.272729	0.0430985	0.0953891
ENSG00000005981_ASB4	3	0.00404989	0.00126179	0.98121	0.00131487	0.00683501	0.00163935	0.00122263	0.00125902	0.00120791
ENSG00000006007_GDE1	9	0.0490969	0.0251438	0.0370327	0.0318222	0.0312149	0.0258356	0.0493877	0.285516	0.46495
ENSG00000006015_C19orf60	6	0.0335678	0.129412	0.0370518	0.130349	0.0824255	0.485705	0.0294469	0.040584	0.0314587
ENSG00000006016_CRLF1	7	0.0895683	0.0322596	0.0313933	0.0377072	0.0314002	0.0325406	0.463336	0.0580733	0.223722
ENSG00000006025_OSBPL7	9	0.123938	0.0483197	0.1227	0.0491022	0.0730725	0.0479636	0.0795952	0.22047	0.234839
ENSG00000006042_TMEM98	7	0.091562	0.0994003	0.0441198	0.0956234	0.0573654	0.0976479	0.274551	0.0844141	0.155317
ENSG00000006047_YBX2	7	0.0909028	0.0512933	0.0383921	0.0754834	0.0456032	0.0566888	0.349465	0.0796512	0.21252
ENSG00000006059_KRT33A	9	0.0636918	0.0280563	0.0429346	0.0466668	0.0392728	0.0317506	0.0683406	0.208342	0.470944
ENSG00000006062_MAP3K14	8	0.00641304	0.00643265	0.00630434	0.00752404	0.00642286	0.00650695	0.00636932	0.923143	0.030884
ENSG00000006071_ABCC8	1	0.578559	0.0250756	0.115784	0.0291701	0.058831	0.0290526	0.0808367	0.0322946	0.0503963
ENSG00000006118_TMEM132A	5	0.113948	0.0464684	0.17158	0.140504	0.182175	0.0730353	0.0619625	0.115322	0.0950045
ENSG00000006125_AP2B1	7	0.185212	0.0906573	0.0581599	0.0621656	0.07152	0.0927123	0.334038	0.0405827	0.0649519
ENSG00000006128_TAC1	3	0.00404989	0.00126179	0.98121	0.00131487	0.00683501	0.00163935	0.00122263	0.00125902	0.00120791
ENSG00000006194_ZNF263	6	0.036249	0.112216	0.0324223	0.157084	0.0721044	0.491134	0.0352889	0.0330173	0.0304835
ENSG00000006210_CX3CL1	3	0.0293107	0.00829363	0.879608	0.00862336	0.0362781	0.0102815	0.00880697	0.00955216	0.00924598
ENSG00000006282_SPATA20	6	0.0469928	0.0681311	0.0644909	0.184035	0.261722	0.282862	0.0306961	0.0329438	0.028126
ENSG00000006283_CACNA1G	1	0.454771	0.0274246	0.0495036	0.0334287	0.0449287	0.0323683	0.281019	0.0267017	0.0498542
ENSG00000006327_TNFRSF12A	6	0.0956531	0.205711	0.0842888	0.0668703	0.148828	0.264384	0.062161	0.0346913	0.037413
ENSG00000006377_DLX6	7	0.0119317	0.0029043	0.00286276	0.00299887	0.00293089	0.00299413	0.963529	0.00293608	0.00691268
ENSG00000006432_MAP3K9	1	0.522494	0.028751	0.177112	0.0286793	0.072321	0.0327401	0.0661252	0.0299982	0.0417797
ENSG00000006451_RALA	5	0.132855	0.0550792	0.168857	0.0648878	0.371493	0.101102	0.0480109	0.0276261	0.0300882
ENSG00000006453_BAIAP2L1	2	0.14574	0.230182	0.0747727	0.0573228	0.0853572	0.133535	0.154123	0.0507566	0.0682103
ENSG00000006459_KDM7A	2	0.0599154	0.303846	0.0480493	0.0701258	0.0605081	0.134957	0.0776897	0.130696	0.114213
ENSG00000006468_ETV1	1	0.32708	0.0507038	0.242614	0.0405422	0.141533	0.0605793	0.0676608	0.0310545	0.0382323
ENSG00000006530_AGK	8	0.0139822	0.0118029	0.0121283	0.0142299	0.0119296	0.0118415	0.015017	0.800692	0.108377
ENSG00000006534_ALDH3B1	1	0.410543	0.0282511	0.257914	0.0354314	0.0974255	0.035811	0.0599393	0.032357	0.0423273
ENSG00000006555_TTC22	2	0.08109	0.348569	0.105446	0.0479987	0.110992	0.148377	0.0531559	0.0546919	0.0496795
ENSG00000006576_PHTF2	9	0.0531269	0.02083	0.0302221	0.0258251	0.0252456	0.0211664	0.0641562	0.112494	0.646933
ENSG00000006606_CCL26	6	0.0515024	0.248627	0.0585601	0.0552007	0.118196	0.376714	0.0355662	0.0285556	0.0270775
ENSG00000006607_FARP2	9	0.0977343	0.0404755	0.0580538	0.0347484	0.0424479	0.0357861	0.101392	0.153634	0.435728
ENSG00000006611_USH1C	7	0.0640783	0.0188984	0.0189096	0.0211574	0.0188592	0.0192008	0.729698	0.0268524	0.0823462
ENSG00000006625_GGCT	8	0.048561	0.100462	0.0435061	0.0694111	0.0520701	0.0815687	0.0574601	0.383223	0.163737
ENSG00000006634_DBF4	9	0.018256	0.0100989	0.0103655	0.0104315	0.00941572	0.00936794	0.028617	0.0533782	0.850069
ENSG00000006638_TBXA2R	2	0.0560982	0.288847	0.042596	0.100317	0.0638707	0.202984	0.0761866	0.0860558	0.0830449
ENSG00000006652_IFRD1	7	0.153089	0.116444	0.055719	0.0543717	0.0628555	0.0895991	0.338934	0.0485285	0.0804589
ENSG00000006659_LGALS14	3	0.00404989	0.00126179	0.98121	0.00131487	0.00683501	0.00163935	0.00122263	0.00125902	0.00120791
ENSG00000006695_COX10	7	0.0809861	0.0469618	0.0341897	0.0466597	0.0361203	0.0436241	0.324492	0.0819209	0.305046
ENSG00000006704_GTF2IRD1	7	0.150571	0.0334065	0.048144	0.0396308	0.0407947	0.0343037	0.308893	0.0723368	0.27192
ENSG00000006712_PAF1	6	0.0304273	0.15622	0.0271922	0.0809772	0.0565151	0.567839	0.0296563	0.0264663	0.0247072
ENSG00000006715_VPS41	5	0.0472938	0.0755048	0.0732897	0.111304	0.318834	0.288884	0.0288042	0.030242	0.0258428
ENSG00000006740_ARHGAP44	9	0.0763214	0.0278639	0.031948	0.0343834	0.029766	0.0282186	0.175169	0.0800745	0.516255
ENSG00000006744_ELAC2	8	0.0421861	0.039111	0.0307354	0.0570005	0.0349459	0.0413874	0.0581876	0.354698	0.341748
ENSG00000006747_SCIN	5	0.0694159	0.156797	0.135589	0.0605667	0.250895	0.21484	0.0379864	0.0397143	0.0341965
ENSG00000006756_ARSD	6	0.0447961	0.205515	0.0544714	0.0560916	0.120532	0.436121	0.0307677	0.0270055	0.0246994
ENSG00000006757_PNPLA4	5	0.0558636	0.106237	0.123333	0.0912115	0.291974	0.203873	0.0334027	0.0553214	0.0387835
ENSG00000006788_MYH13	2	0.0774586	0.412082	0.0812381	0.0443374	0.0935019	0.149277	0.0544071	0.0440253	0.043673
ENSG00000006831_ADIPOR2	1	0.377492	0.0370972	0.084756	0.036125	0.0545954	0.0372639	0.197351	0.0564132	0.118906
ENSG00000006837_CDKL3	2	0.0819115	0.175984	0.139879	0.0631678	0.12261	0.121048	0.0557128	0.1504	0.0892875
ENSG00000007001_UPP2	3	0.00404989	0.00126179	0.98121	0.00131487	0.00683501	0.00163935	0.00122263	0.00125902	0.00120791
ENSG00000007038_PRSS21	6	0.0359132	0.089529	0.0468532	0.0933354	0.149057	0.512416	0.0248875	0.0258736	0.0221356
ENSG00000007047_MARK4	1	0.32828	0.0349569	0.0647108	0.0661747	0.0688416	0.0475577	0.274866	0.0405577	0.0740544
ENSG00000007062_PROM1	2	0.0206813	0.747052	0.0197122	0.0205494	0.0306515	0.113945	0.0178703	0.0151	0.0144388
ENSG00000007080_CCDC124	8	0.0400008	0.063564	0.0344212	0.054523	0.0397315	0.0557858	0.048686	0.484567	0.178721
ENSG00000007129_CEACAM21	3	0.0146021	0.00439789	0.937265	0.00422263	0.0217144	0.00555819	0.00423266	0.00403189	0.00397489
ENSG00000007168_PAFAH1B1	7	0.291217	0.0280558	0.0414766	0.0273965	0.0358406	0.0292128	0.461589	0.0277771	0.0574349
ENSG00000007171_NOS2	3	0.0990958	0.0191265	0.64488	0.0268626	0.11074	0.026625	0.0257304	0.0228634	0.0240759
ENSG00000007174_DNAH9	5	0.0672254	0.0670412	0.0901814	0.0919669	0.398384	0.197032	0.0356633	0.0265459	0.02596
ENSG00000007202_KIAA0100	9	0.0776818	0.0774683	0.0409685	0.0824525	0.0495999	0.0741351	0.198967	0.123951	0.274776
ENSG00000007216_SLC13A2	6	0.0442604	0.194218	0.0662716	0.0870927	0.135095	0.348489	0.0324419	0.054346	0.0377864
ENSG00000007237_GAS7	7	0.0980371	0.0276198	0.0304114	0.0321509	0.0291108	0.0281515	0.538944	0.0473708	0.168204
ENSG00000007255_TRAPPC6A	6	0.0405223	0.125544	0.049393	0.167667	0.110523	0.376232	0.0337634	0.0564349	0.0399219
ENSG00000007264_MATK	8	0.046941	0.10077	0.0468736	0.0683573	0.0558487	0.083583	0.0499062	0.412728	0.134992
ENSG00000007306_CEACAM7	3	0.00404989	0.00126179	0.98121	0.00131487	0.00683501	0.00163935	0.00122263	0.00125902	0.00120791
ENSG00000007312_CD79B	4	0.110112	0.0574213	0.0548547	0.291269	0.0900188	0.101873	0.151323	0.0587012	0.0844272
ENSG00000007314_SCN4A	7	0.18956	0.0538156	0.0557526	0.0967491	0.0762768	0.0774304	0.339408	0.0415135	0.069494
ENSG00000007341_ST7L	1	0.334158	0.0726709	0.10297	0.0592345	0.118948	0.0907565	0.139054	0.0345104	0.0476971
ENSG00000007350_TKTL1	8	0.0262729	0.0334805	0.0227108	0.028451	0.0237591	0.0289432	0.0306603	0.651207	0.154515
ENSG00000007372_PAX6	1	0.302927	0.0745724	0.179725	0.0408575	0.0925566	0.0623158	0.111043	0.0579269	0.0780752
ENSG00000007376_RPUSD1	9	0.0432511	0.028495	0.0312837	0.0481883	0.0328031	0.031925	0.0533301	0.315337	0.415387
ENSG00000007384_RHBDF1	6	0.0332104	0.333812	0.0306775	0.0470265	0.0584156	0.422547	0.0291596	0.0229605	0.0221907
ENSG00000007392_LUC7L	7	0.169748	0.0562509	0.056155	0.119742	0.0798284	0.084151	0.311318	0.0461454	0.0766603
ENSG00000007402_CACNA2D2	3	0.0800868	0.0218588	0.643497	0.0295802	0.10754	0.0291554	0.0260608	0.0320422	0.0301794
ENSG00000007516_BAIAP3	4	0.0500188	0.0875647	0.0535841	0.307625	0.0978132	0.166503	0.0470084	0.117275	0.0726073
ENSG00000007520_TSR3	2	0.0611751	0.203364	0.0462578	0.122261	0.0676387	0.176093	0.0863831	0.122705	0.114122
ENSG00000007541_PIGQ	4	0.039582	0.0750626	0.0348827	0.411034	0.0777558	0.244468	0.0392729	0.0408075	0.0371349
ENSG00000007545_CRAMP1	6	0.0373125	0.225256	0.0513018	0.0596276	0.109027	0.431337	0.0268847	0.0329113	0.0263413
ENSG00000007866_TEAD3	8	0.0385813	0.0360036	0.031458	0.0278759	0.0282526	0.0297232	0.0433559	0.467714	0.297036
ENSG00000007908_SELE	8	0.0545127	0.154509	0.0640345	0.100321	0.0865544	0.144738	0.0507926	0.243667	0.100871
ENSG00000007923_DNAJC11	9	0.0586612	0.0216565	0.0279347	0.0254111	0.0241439	0.0214938	0.0928709	0.0819949	0.645833
ENSG00000007933_FMO3	2	0.0302221	0.595187	0.0317062	0.0311546	0.051983	0.194164	0.0240987	0.0215384	0.0199467
ENSG00000007944_MYLIP	4	0.0831361	0.048562	0.120021	0.238697	0.201083	0.0894019	0.0514216	0.095198	0.0724789
ENSG00000007952_NOX1	3	0.00664514	0.00224645	0.965409	0.0023954	0.0140614	0.00301924	0.00206645	0.00213642	0.00202057
ENSG00000007968_E2F2	9	0.017445	0.00955266	0.00965168	0.0102685	0.00894685	0.00899767	0.0289389	0.0476655	0.858533
ENSG00000008018_PSMB1	1	0.342905	0.0386871	0.0647829	0.0665532	0.0743885	0.0537621	0.263146	0.035511	0.0602642
ENSG00000008056_SYN1	3	0.0128573	0.00478344	0.933496	0.00457842	0.0255674	0.00614586	0.00412062	0.004368	0.00408298
ENSG00000008083_JARID2	4	0.0406107	0.0473722	0.0480916	0.509745	0.108982	0.114314	0.0321617	0.0572218	0.0415005
ENSG00000008086_CDKL5	3	0.0897789	0.0176766	0.68216	0.0211933	0.109501	0.024565	0.0214227	0.0162522	0.0174502
ENSG00000008118_CAMK1G	5	0.0726276	0.0369808	0.265673	0.0783711	0.365325	0.0641775	0.0321475	0.0469457	0.0377514
ENSG00000008128_CDK11A	1	0.251963	0.0685618	0.0901587	0.0988064	0.140875	0.112172	0.148622	0.0374464	0.0513943
ENSG00000008130_NADK	9	0.0628364	0.0320459	0.0286035	0.0301921	0.0269591	0.0287814	0.155134	0.0843585	0.551089
ENSG00000008196_TFAP2B	1	0.518843	0.0404619	0.133678	0.0315957	0.079568	0.0435948	0.0840822	0.0284714	0.0397053
ENSG00000008197_TFAP2D	8	0.00492472	0.00489871	0.00472338	0.00514057	0.00463562	0.00471368	0.00496175	0.939512	0.0264892
ENSG00000008226_DLEC1	5	0.0419147	0.0401955	0.0907707	0.0551618	0.614353	0.099173	0.0205262	0.0200776	0.0178278
ENSG00000008256_CYTH3	4	0.0214261	0.0175698	0.0167057	0.810957	0.0361369	0.0427078	0.0200061	0.0169024	0.0175878
ENSG00000008277_ADAM22	1	0.279784	0.038927	0.100875	0.0990856	0.101749	0.0562924	0.156482	0.0633609	0.103444
ENSG00000008282_SYPL1	2	0.0624314	0.189855	0.0469969	0.113072	0.065829	0.154657	0.089845	0.144458	0.132855
ENSG00000008283_CYB561	2	0.0724909	0.246364	0.0527159	0.0626601	0.059938	0.11093	0.102183	0.141658	0.151061
ENSG00000008294_SPAG9	1	0.477412	0.0340862	0.199659	0.0300546	0.0815967	0.0377147	0.0676932	0.0305701	0.0412135
ENSG00000008300_CELSR3	3	0.013654	0.00401756	0.941084	0.00419515	0.0193122	0.00508641	0.00410223	0.00435461	0.00419425
ENSG00000008311_AASS	6	0.10033	0.179429	0.0520763	0.105121	0.0803737	0.197276	0.163989	0.0516213	0.0697847
ENSG00000008323_PLEKHG6	8	0.0395428	0.0342917	0.0371149	0.0277846	0.031178	0.0295133	0.037708	0.562797	0.20007
ENSG00000008324_SS18L2	8	0.0999543	0.0824864	0.108464	0.0478829	0.0736688	0.0629829	0.0758191	0.255153	0.193588
ENSG00000008382_MPND	8	0.0560627	0.116891	0.0726145	0.135282	0.107346	0.150384	0.0480594	0.221587	0.0917735
ENSG00000008394_MGST1	7	0.0319543	0.0111776	0.00911218	0.0101429	0.00951445	0.0107429	0.880147	0.0108702	0.0263386
ENSG00000008405_CRY1	5	0.0728456	0.130375	0.155531	0.0796102	0.166118	0.134627	0.0466531	0.13984	0.0743999
ENSG00000008441_NFIX	9	0.115464	0.0460022	0.0664518	0.166242	0.0812586	0.0662956	0.134243	0.123777	0.200265
ENSG00000008513_ST3GAL1	4	0.0327772	0.0488949	0.029543	0.562329	0.0716786	0.167584	0.0301204	0.0296361	0.0274367
ENSG00000008516_MMP25	6	0.0769097	0.189017	0.0494051	0.105383	0.0906986	0.320059	0.0846443	0.0386423	0.0452411
ENSG00000008517_IL32	3	0.00943382	0.00306668	0.950486	0.00346214	0.0205935	0.00420973	0.00291106	0.00299503	0.00284246
ENSG00000008710_PKD1	1	0.579989	0.0263014	0.0644298	0.0259489	0.0429144	0.0278013	0.14754	0.029869	0.0552064
ENSG00000008735_MAPK8IP2	3	0.017939	0.00721499	0.899229	0.00722473	0.0393701	0.00936969	0.00608991	0.00714355	0.0064188
ENSG00000008838_MED24	9	0.0235356	0.0148254	0.0159403	0.0160756	0.0144804	0.0140551	0.0300401	0.153589	0.717458
ENSG00000008853_RHOBTB2	2	0.0366979	0.611803	0.0386091	0.03471	0.0478124	0.10717	0.0334863	0.0499254	0.0397864
ENSG00000008869_HEATR5B	6	0.0528136	0.190459	0.0682363	0.113742	0.107288	0.215551	0.0452814	0.135166	0.0714622
ENSG00000008952_SEC62	3	0.128429	0.124367	0.219611	0.0516616	0.211049	0.127873	0.0553568	0.0405625	0.041091
ENSG00000008988_RPS20	8	0.060226	0.0889124	0.0868657	0.158912	0.131601	0.133197	0.0469756	0.205027	0.0882826
ENSG00000009307_CSDE1	7	0.118286	0.0633159	0.046515	0.122105	0.0650237	0.0861715	0.34254	0.0561504	0.0998925
ENSG00000009335_UBE3C	8	0.0332276	0.0435653	0.0281709	0.0327976	0.0288138	0.0355004	0.0393793	0.563583	0.194963
ENSG00000009413_REV3L	1	0.212105	0.0390947	0.185964	0.108082	0.180339	0.0620753	0.079798	0.0604037	0.0721385
ENSG00000009694_TENM1	8	0.015852	0.0153126	0.016899	0.0150489	0.015538	0.0146015	0.014378	0.828169	0.0642006
ENSG00000009709_PAX7	5	0.0542556	0.0475169	0.145113	0.0981616	0.451198	0.0977912	0.028451	0.0444843	0.0330285
ENSG00000009724_MASP2	7	0.0933215	0.0466893	0.0362353	0.0377957	0.0351258	0.0400046	0.383048	0.0720372	0.255742
ENSG00000009765_IYD	5	0.10301	0.178777	0.169007	0.0542503	0.195091	0.162159	0.05228	0.0436121	0.0418141
ENSG00000009780_FAM76A	9	0.0416337	0.0300823	0.0316167	0.0260837	0.0269972	0.0261637	0.0466898	0.328709	0.442024
ENSG00000009790_TRAF3IP3	3	0.11993	0.0235877	0.538488	0.0372391	0.156299	0.0345393	0.0322404	0.0280898	0.0295863
ENSG00000009830_POMT2	9	0.0257752	0.0126969	0.0145407	0.0133669	0.0126838	0.0119427	0.0373016	0.0668583	0.804834
ENSG00000009844_VTA1	4	0.0566434	0.0428757	0.0707057	0.349738	0.25748	0.119691	0.03505	0.0355227	0.0322931
ENSG00000009950_MLXIPL	9	0.0375724	0.0214105	0.0278552	0.0265194	0.0245618	0.0216441	0.0409182	0.289071	0.510447
ENSG00000009954_BAZ1B	9	0.0510004	0.0200322	0.0285712	0.0249502	0.0240866	0.0203691	0.0633862	0.105888	0.661716
ENSG00000010017_RANBP9	6	0.0587806	0.113064	0.0713262	0.0796319	0.214011	0.372693	0.0362227	0.0276784	0.0265928
ENSG00000010030_ETV7	1	0.723892	0.0192709	0.0542897	0.020963	0.0406178	0.0230567	0.0752363	0.0166001	0.0260737
ENSG00000010072_SPRTN	7	0.100137	0.10969	0.0476112	0.124783	0.0688265	0.129504	0.248707	0.0662026	0.104539
ENSG00000010165_METTL13	6	0.0723851	0.14728	0.0456871	0.182297	0.0758282	0.212407	0.112804	0.0688616	0.0824496
ENSG00000010219_DYRK4	7	0.143441	0.167591	0.0753626	0.0507221	0.0690136	0.089489	0.190059	0.0845497	0.129772
ENSG00000010244_ZNF207	9	0.0640377	0.0701785	0.0416883	0.109214	0.0531058	0.077023	0.108469	0.199685	0.276599
ENSG00000010256_UQCRC1	9	0.0257455	0.0190793	0.0180503	0.0198696	0.0171097	0.0177139	0.0337689	0.234496	0.614167
ENSG00000010270_STARD3NL	2	0.0887604	0.295378	0.0921937	0.0513409	0.0844709	0.113852	0.073875	0.106587	0.0935421
ENSG00000010278_CD9	2	0.0540343	0.466422	0.0612326	0.0413798	0.0872573	0.186762	0.0383304	0.033254	0.0313272
ENSG00000010282_HHATL	5	0.0855399	0.0272148	0.342067	0.0515246	0.36411	0.0466376	0.0290384	0.0273483	0.02652
ENSG00000010292_NCAPD2	9	0.0178169	0.010912	0.0112013	0.0113881	0.0102187	0.0101557	0.0249696	0.081835	0.821503
ENSG00000010295_IFFO1	7	0.110995	0.0315667	0.0347646	0.0317541	0.0314967	0.0302714	0.479898	0.0538178	0.195437
ENSG00000010310_GIPR	1	0.713095	0.0194614	0.0699648	0.0196687	0.0408977	0.0219688	0.0658977	0.0191519	0.0298936
ENSG00000010318_PHF7	9	0.11644	0.0778027	0.0964764	0.0450773	0.0660317	0.0582557	0.0974652	0.201606	0.240846
ENSG00000010319_SEMA3G	4	0.0901678	0.0585034	0.0506341	0.271435	0.0756083	0.0917835	0.140693	0.0896787	0.131496
ENSG00000010322_NISCH	3	0.0573251	0.0255228	0.420984	0.0392951	0.346389	0.0420766	0.021508	0.0249682	0.0219318
ENSG00000010327_STAB1	9	0.154749	0.0390812	0.101387	0.0626194	0.0734724	0.0456542	0.106436	0.152293	0.264308
ENSG00000010361_FUZ	5	0.0609258	0.101154	0.143775	0.096482	0.272256	0.168756	0.0364878	0.0731286	0.0470345
ENSG00000010379_SLC6A13	7	0.18948	0.0459089	0.0738629	0.159331	0.097544	0.0718502	0.196127	0.0629017	0.102995
ENSG00000010404_IDS	5	0.0494065	0.0344009	0.227879	0.049232	0.503914	0.0613206	0.0218244	0.028782	0.0232406
ENSG00000010438_PRSS3	7	0.0251279	0.00692061	0.00664865	0.00814541	0.00712405	0.00745514	0.912819	0.00753247	0.0182266
ENSG00000010539_ZNF200	9	0.0738663	0.0824939	0.0402707	0.0647973	0.0459324	0.0682306	0.176448	0.135795	0.312166
ENSG00000010610_CD4	2	0.0179131	0.739999	0.019322	0.023287	0.0300613	0.116633	0.0158984	0.0203431	0.0165429
ENSG00000010626_LRRC23	2	0.0289624	0.530654	0.0291566	0.0487193	0.0474129	0.216569	0.0282625	0.0391752	0.031088
ENSG00000010671_BTK	5	0.0505237	0.0427756	0.0892884	0.148631	0.466284	0.114904	0.0279234	0.0323555	0.0273149
ENSG00000010704_HFE	7	0.113462	0.0715812	0.0429869	0.0885727	0.0582655	0.0857979	0.402994	0.0491815	0.0871589
ENSG00000010803_SCMH1	3	0.12094	0.0823033	0.368669	0.0414004	0.176148	0.0817441	0.0465231	0.0417388	0.0405328
ENSG00000010810_FYN	9	0.0971162	0.0333918	0.0358331	0.0361031	0.0331447	0.0324003	0.310372	0.0723574	0.349281
ENSG00000010818_HIVEP2	5	0.066338	0.0503197	0.314754	0.0406485	0.373362	0.0756157	0.0268919	0.0275489	0.0245211
ENSG00000010932_FMO1	8	0.0417374	0.0516299	0.0341449	0.0349518	0.033206	0.0398211	0.050001	0.458937	0.255571
ENSG00000011007_ELOA	8	0.0571465	0.0969791	0.0479864	0.0482438	0.0480446	0.0642701	0.0679144	0.346589	0.222826
ENSG00000011009_LYPLA2	2	0.0687081	0.245062	0.0543782	0.0618081	0.0610956	0.110075	0.0880248	0.162782	0.148067
ENSG00000011021_CLCN6	1	0.417791	0.0482329	0.138167	0.0347815	0.0711428	0.0449441	0.120028	0.049113	0.0757992
ENSG00000011028_MRC2	1	0.612996	0.0232933	0.0522284	0.0293875	0.0450614	0.0285606	0.147812	0.0222752	0.0383856
ENSG00000011052_NME1-NME2	8	0.0216938	0.0259367	0.022545	0.021128	0.0215634	0.0227033	0.0207556	0.758189	0.085485
ENSG00000011083_SLC6A7	3	0.00423218	0.00134225	0.979326	0.00144265	0.00801263	0.00178742	0.00128538	0.00131426	0.00125676
ENSG00000011105_TSPAN9	1	0.261914	0.0397984	0.255885	0.0459576	0.0963432	0.0447877	0.0813541	0.0758467	0.0981126
ENSG00000011114_BTBD7	5	0.174222	0.0413703	0.246104	0.0551	0.309275	0.068217	0.0478576	0.0272507	0.0306042
ENSG00000011132_APBA3	7	0.0972637	0.0975446	0.0424249	0.0731555	0.0529098	0.0872347	0.355815	0.0669735	0.126679
ENSG00000011143_MKS1	9	0.0383151	0.0335721	0.024729	0.0382227	0.026589	0.0320438	0.0623461	0.206136	0.538046
ENSG00000011198_ABHD5	1	0.594555	0.0261905	0.11887	0.0260865	0.0570232	0.0289641	0.0751432	0.0291243	0.0440431
ENSG00000011201_ANOS1	7	0.0420555	0.00994543	0.00961346	0.0100672	0.0101287	0.0104492	0.880282	0.00874149	0.0187168
ENSG00000011243_AKAP8L	5	0.0747168	0.0289166	0.245311	0.041247	0.493031	0.0514545	0.0252885	0.0200519	0.0199831
ENSG00000011258_MBTD1	9	0.0566693	0.0564991	0.0391989	0.0957926	0.0484164	0.0633866	0.0855407	0.254317	0.300179
ENSG00000011260_UTP18	8	0.0495325	0.0629953	0.0509644	0.122888	0.0678458	0.0807228	0.0490685	0.385134	0.130849
ENSG00000011275_RNF216	7	0.214101	0.0352815	0.0666679	0.0454001	0.0517268	0.0379938	0.236402	0.0791982	0.233229
ENSG00000011295_TTC19	8	0.0586846	0.0870006	0.0421586	0.0983158	0.0535828	0.0855187	0.0895836	0.246491	0.238665
ENSG00000011304_PTBP1	1	0.269021	0.0361817	0.0866405	0.0492558	0.0618597	0.0404646	0.185474	0.0806703	0.190433
ENSG00000011332_DPF1	9	0.0270658	0.0151892	0.0181104	0.0190742	0.0165619	0.0153075	0.0335979	0.152056	0.703037
ENSG00000011347_SYT7	3	0.0710062	0.0433014	0.463239	0.0335681	0.254363	0.0587209	0.0262974	0.0257977	0.0237065
ENSG00000011376_LARS2	5	0.150329	0.0367343	0.193435	0.0969929	0.326806	0.0675633	0.052204	0.0362513	0.0396841
ENSG00000011405_PIK3C2A	7	0.105601	0.0448939	0.0308627	0.0305089	0.0325126	0.0393403	0.624621	0.0304388	0.0612209
ENSG00000011422_PLAUR	9	0.0183522	0.0107738	0.011692	0.0119035	0.0106249	0.0102832	0.0247696	0.0880444	0.813557
ENSG00000011426_ANLN	9	0.0184472	0.0112072	0.0118481	0.0121723	0.010826	0.0106122	0.0250313	0.0939354	0.80592
ENSG00000011451_WIZ	8	0.0196612	0.0202939	0.0219558	0.0245495	0.022429	0.0213927	0.0176714	0.785016	0.0670308
ENSG00000011454_RABGAP1	3	0.0795256	0.0715165	0.32518	0.0591173	0.199263	0.0842647	0.0396754	0.0852101	0.0562466
ENSG00000011465_DCN	3	0.049399	0.0160427	0.68599	0.0225744	0.154152	0.0243396	0.0158584	0.0162778	0.0153664
ENSG00000011478_QPCTL	9	0.07112	0.074888	0.0403894	0.0464973	0.041043	0.0547336	0.141617	0.150431	0.37928
ENSG00000011485_PPP5C	9	0.0418875	0.023292	0.031916	0.0301524	0.0280245	0.0240348	0.0437824	0.322327	0.454583
ENSG00000011523_CEP68	1	0.275543	0.0398703	0.102172	0.109466	0.110611	0.059882	0.149889	0.059556	0.0930102
ENSG00000011566_MAP4K3	1	0.406459	0.0359916	0.0908171	0.0734931	0.0993017	0.0534834	0.145654	0.0373205	0.0574796
ENSG00000011590_ZBTB32	1	0.224554	0.0473417	0.12543	0.1209	0.220858	0.0881074	0.0880479	0.0376786	0.0470828
ENSG00000011638_TMEM159	1	0.291921	0.052316	0.0894114	0.102287	0.13006	0.0857024	0.15588	0.0380162	0.0544059
ENSG00000011677_GABRA3	3	0.128344	0.0485499	0.193807	0.0618967	0.104904	0.0550308	0.0680212	0.187718	0.151728
ENSG00000012048_BRCA1	9	0.0152091	0.00947128	0.00944151	0.0103825	0.00886329	0.00897143	0.022247	0.0699933	0.845421
ENSG00000012061_ERCC1	4	0.0182117	0.0182399	0.0186043	0.802777	0.0442707	0.0473499	0.0148956	0.019254	0.0163973
ENSG00000012124_CD22	2	0.0529779	0.461799	0.0668864	0.0420264	0.0910611	0.17701	0.0369864	0.03776	0.0334924
ENSG00000012171_SEMA3B	4	0.043232	0.0646789	0.0503728	0.294663	0.167305	0.286254	0.031536	0.0331438	0.0288145
ENSG00000012174_MBTPS2	2	0.0641212	0.357033	0.0496031	0.0572972	0.0584005	0.120532	0.0819669	0.106311	0.104735
ENSG00000012211_PRICKLE3	8	0.0280763	0.0260599	0.022455	0.0232818	0.02128	0.0228317	0.0330678	0.54321	0.279738
ENSG00000012223_LTF	6	0.0249945	0.113914	0.0246624	0.077177	0.0552115	0.63835	0.0225825	0.0229254	0.020182
ENSG00000012232_EXTL3	3	0.0476499	0.0231402	0.59264	0.0287709	0.213298	0.0347266	0.0179752	0.0225775	0.0192216
ENSG00000012504_NR1H4	3	0.224431	0.0427325	0.293323	0.0443785	0.0986115	0.0463252	0.0745858	0.0799894	0.0956231
ENSG00000012660_ELOVL5	2	0.0084081	0.88844	0.0086028	0.00959578	0.0130647	0.0490376	0.00749162	0.00821052	0.00714867
ENSG00000012779_ALOX5	3	0.298314	0.0299787	0.383191	0.0314662	0.0973839	0.0358047	0.0517334	0.0322739	0.0398537
ENSG00000012817_KDM5D	5	0.0640176	0.104415	0.157209	0.0912104	0.255681	0.157451	0.0380899	0.0811391	0.0507873
ENSG00000012822_CALCOCO1	6	0.0340218	0.079949	0.0342844	0.141556	0.0938712	0.540547	0.0277613	0.0250403	0.0229689
ENSG00000012963_UBR7	9	0.0279031	0.0220532	0.020589	0.022423	0.0195387	0.0203189	0.0349233	0.354776	0.477475
ENSG00000012983_MAP4K5	6	0.0525217	0.118554	0.0848797	0.0724071	0.258422	0.323912	0.0311717	0.0311178	0.0270142
ENSG00000013016_EHD3	4	0.0831162	0.0516024	0.101322	0.205444	0.136118	0.0830426	0.0597888	0.167986	0.11158
ENSG00000013275_PSMC4	7	0.0931511	0.188129	0.0488375	0.0761334	0.0616403	0.123543	0.208462	0.0788392	0.121265
ENSG00000013288_MAN2B2	6	0.11168	0.198429	0.0596415	0.0876973	0.093317	0.215974	0.133551	0.043574	0.0561358
ENSG00000013293_SLC7A14	3	0.111934	0.0302598	0.396129	0.039116	0.297197	0.0480224	0.031354	0.022408	0.02358
ENSG00000013297_CLDN11	3	0.0621746	0.01363	0.750838	0.0178337	0.0912709	0.0192678	0.0163142	0.0140966	0.0145746
ENSG00000013306_SLC25A39	9	0.0859421	0.031629	0.0409591	0.0300932	0.0327576	0.0290101	0.122241	0.102617	0.524751
ENSG00000013364_MVP	5	0.0507178	0.0999136	0.0875931	0.0782187	0.305531	0.290116	0.0296944	0.0315061	0.0267089
ENSG00000013374_NUB1	7	0.321403	0.0286481	0.0510943	0.0427417	0.0480652	0.034998	0.365644	0.0351433	0.072262
ENSG00000013375_PGM3	2	0.0430743	0.58216	0.0333743	0.0368674	0.0493138	0.157924	0.0421078	0.0266105	0.0285682
ENSG00000013392_RWDD2A	6	0.0526022	0.104959	0.041353	0.172091	0.0964126	0.417581	0.0494594	0.0320411	0.0335008
ENSG00000013441_CLK1	6	0.0286149	0.0990289	0.0332678	0.10218	0.083779	0.57909	0.0231423	0.0281287	0.0227687
ENSG00000013503_POLR3B	6	0.0472905	0.146313	0.0658375	0.1403	0.134719	0.303082	0.0371316	0.0767854	0.0485408
ENSG00000013523_ANGEL1	5	0.0521897	0.0495097	0.0837738	0.216401	0.356663	0.139862	0.0311873	0.0386681	0.0317448
ENSG00000013561_RNF14	2	0.0365539	0.559313	0.0436003	0.0348534	0.066208	0.179045	0.0273186	0.0283048	0.0248029
ENSG00000013563_DNASE1L1	8	0.0615658	0.174508	0.0864674	0.0804642	0.103053	0.139855	0.0499594	0.21117	0.0929575
ENSG00000013573_DDX11	9	0.0291675	0.0186992	0.0211383	0.0213656	0.0192106	0.0181772	0.0344626	0.26811	0.569669
ENSG00000013583_HEBP1	3	0.056732	0.0281952	0.461239	0.0403543	0.292609	0.0444905	0.022355	0.0294622	0.0245626
ENSG00000013588_GPRC5A	3	0.0113613	0.00399021	0.936574	0.00440646	0.027194	0.0054806	0.00361425	0.00381432	0.00356473
ENSG00000013619_MAMLD1	7	0.0222281	0.00480612	0.00503043	0.00490827	0.00500254	0.00493342	0.936416	0.00495902	0.0117159
ENSG00000013725_CD6	7	0.0104684	0.00269844	0.00258965	0.00278657	0.00267496	0.00277592	0.966814	0.00272896	0.00646282
ENSG00000013810_TACC3	9	0.0146779	0.00876173	0.00898587	0.00956082	0.00832087	0.00829622	0.0213868	0.0615989	0.858411
ENSG00000014123_UFL1	6	0.0449646	0.154128	0.0612985	0.130814	0.126988	0.332223	0.0355856	0.0689838	0.0450148
ENSG00000014138_POLA2	9	0.0273862	0.0201558	0.0199938	0.0213007	0.0187162	0.0188951	0.0338894	0.312674	0.526989
ENSG00000014164_ZC3H3	2	0.0459864	0.359143	0.0347257	0.0655588	0.0600702	0.316426	0.0502951	0.0329494	0.0348456
ENSG00000014216_CAPN1	7	0.0834881	0.0318848	0.0289284	0.0340685	0.029024	0.0311199	0.523047	0.0517518	0.186688
ENSG00000014257_ACPP	5	0.235889	0.0411391	0.178237	0.0796558	0.254898	0.0712654	0.0667008	0.0328138	0.0394005
ENSG00000014641_MDH1	7	0.0641436	0.0173833	0.0181602	0.0196584	0.0179063	0.0178003	0.746298	0.0245889	0.0740614
ENSG00000014824_SLC30A9	6	0.0313539	0.101554	0.0380744	0.113167	0.0980369	0.536522	0.0247457	0.0315609	0.0249854
ENSG00000014914_MTMR11	2	0.0807669	0.29129	0.048632	0.0772768	0.0746846	0.223892	0.104614	0.0443531	0.0544907
ENSG00000014919_COX15	8	0.0534495	0.154058	0.0538564	0.0882268	0.0693946	0.12333	0.0567721	0.2776	0.123314
ENSG00000015133_CCDC88C	1	0.43974	0.0303597	0.136513	0.0529901	0.0929314	0.0409045	0.097997	0.0434677	0.0650968
ENSG00000015153_YAF2	8	0.0183102	0.0148417	0.0154956	0.0164558	0.0146453	0.0143687	0.0197865	0.721154	0.164942
ENSG00000015171_ZMYND11	3	0.156956	0.0338883	0.295338	0.0766156	0.240911	0.0548616	0.0507442	0.0439738	0.0467113
ENSG00000015285_WAS	8	0.0312363	0.0222344	0.0287163	0.023634	0.024518	0.0215011	0.0294205	0.625685	0.193054
ENSG00000015413_DPEP1	2	0.0106994	0.842667	0.0103949	0.0134681	0.0166191	0.0769893	0.00992694	0.0101575	0.00907756
ENSG00000015475_BID	9	0.0953426	0.0320365	0.0590922	0.0508682	0.0491767	0.0361926	0.0913426	0.168796	0.417153
ENSG00000015479_MATR3	3	0.170187	0.0409899	0.207613	0.103692	0.167801	0.0613923	0.0733087	0.0845804	0.0904354
ENSG00000015520_NPC1L1	5	0.0579813	0.0299296	0.10307	0.0765711	0.595674	0.0686844	0.0256224	0.0215916	0.0208758
ENSG00000015532_XYLT2	7	0.0903247	0.0654255	0.037759	0.0706937	0.0461287	0.0662216	0.405212	0.0675418	0.150693
ENSG00000015568_RGPD5	2	0.115741	0.292132	0.0647708	0.0572088	0.078706	0.145617	0.131897	0.0495681	0.0643587
ENSG00000015592_STMN4	3	0.013883	0.00502564	0.923578	0.00515434	0.0325389	0.00678485	0.00438172	0.0044529	0.00420068
ENSG00000015676_NUDCD3	6	0.0427987	0.11871	0.0670282	0.101416	0.185882	0.383659	0.0291254	0.0407072	0.0306727
ENSG00000016082_ISL1	8	0.0485888	0.0889885	0.0519625	0.10137	0.0685259	0.097501	0.0483765	0.375025	0.119661
ENSG00000016391_CHDH	5	0.0488994	0.0403696	0.0811643	0.0874996	0.560925	0.113229	0.0249963	0.022292	0.0206256
ENSG00000016402_IL20RA	2	0.00954432	0.894828	0.00864295	0.00907962	0.0124561	0.0412455	0.00891066	0.00779443	0.00749808
ENSG00000016602_CLCA4	3	0.00404989	0.00126179	0.98121	0.00131487	0.00683501	0.00163935	0.00122263	0.00125902	0.00120791
ENSG00000016864_GLT8D1	3	0.0998747	0.118473	0.225375	0.0566864	0.138136	0.0962194	0.0564603	0.124048	0.0847274
ENSG00000017260_ATP2C1	1	0.233762	0.0892804	0.169024	0.0564206	0.18157	0.109032	0.082342	0.035766	0.0428024
ENSG00000017427_IGF1	2	0.00418614	0.948284	0.00403826	0.00452659	0.0059702	0.0215618	0.00387932	0.00396977	0.00358366
ENSG00000017483_SLC38A5	8	0.0224845	0.01671	0.0206423	0.01889	0.0184255	0.0165293	0.021713	0.719463	0.145142
ENSG00000017797_RALBP1	1	0.503784	0.0405828	0.0897112	0.0302841	0.0567573	0.0388041	0.144036	0.0360789	0.0599621
ENSG00000018189_RUFY3	7	0.0689024	0.0223218	0.0179591	0.0198369	0.0196578	0.0224216	0.777553	0.0168805	0.0344668
ENSG00000018236_CNTN1	4	0.0642646	0.0407426	0.0643411	0.444648	0.115459	0.0790801	0.0496861	0.0759457	0.0658328
ENSG00000018280_SLC11A1	5	0.132893	0.0983442	0.129306	0.0738212	0.26217	0.172797	0.0618583	0.0327748	0.0360365
ENSG00000018408_WWTR1	2	0.0117067	0.847483	0.0123803	0.0129404	0.0186639	0.0657801	0.0101073	0.0112389	0.00969972
ENSG00000018510_AGPS	5	0.0608052	0.108396	0.120642	0.11918	0.218081	0.179592	0.0398088	0.0970816	0.0564131
ENSG00000018607_ZNF806	1	0.223377	0.146583	0.122032	0.0517287	0.11004	0.108532	0.126457	0.048554	0.0626959
ENSG00000018610_CXorf56	8	0.0356908	0.0440628	0.0282179	0.0362164	0.0295261	0.0370502	0.045877	0.484735	0.258624
ENSG00000018625_ATP1A2	2	0.00404308	0.952453	0.00379874	0.00423467	0.00547345	0.0186901	0.00384445	0.00390143	0.00356139
ENSG00000018699_TTC27	4	0.0549513	0.0954032	0.0641087	0.201377	0.103462	0.147743	0.0496881	0.19155	0.0917151
ENSG00000018869_ZNF582	6	0.0423004	0.237433	0.0336258	0.093096	0.0626725	0.41056	0.0468006	0.0367965	0.0367146
ENSG00000019102_VSIG2	3	0.0605416	0.0132533	0.75964	0.0168702	0.0883298	0.0186613	0.0156784	0.0132587	0.0137663
ENSG00000019144_PHLDB1	5	0.117331	0.0323276	0.22502	0.068418	0.400717	0.0590585	0.0386608	0.028503	0.0299644
ENSG00000019169_MARCO	3	0.140211	0.029	0.590528	0.0247109	0.0874449	0.0323096	0.0352245	0.0288693	0.0317018
ENSG00000019186_CYP24A1	8	0.0597275	0.219879	0.0597948	0.0666264	0.0687929	0.117882	0.0620872	0.221828	0.123382
ENSG00000019485_PRDM11	6	0.0473766	0.0732681	0.0626644	0.144678	0.25337	0.33212	0.0306325	0.0296403	0.0262499
ENSG00000019505_SYT13	1	0.566663	0.0252423	0.0589425	0.0266028	0.0415953	0.0273223	0.168435	0.0293177	0.0558797
ENSG00000019549_SNAI2	2	0.0041406	0.951422	0.00387482	0.00433795	0.00557614	0.0190228	0.00395453	0.0040075	0.00366351
ENSG00000019582_CD74	3	0.0543639	0.0223135	0.745487	0.0174854	0.0779846	0.0253898	0.0182362	0.020035	0.0187048
ENSG00000019995_ZRANB1	3	0.179931	0.0279352	0.43062	0.0403623	0.183479	0.0413402	0.0399543	0.0264812	0.0298967
ENSG00000020129_NCDN	1	0.342915	0.031844	0.261318	0.0445479	0.150893	0.0454853	0.0577876	0.0290793	0.0361297
ENSG00000020181_ADGRA2	9	0.0363969	0.0165163	0.0222059	0.0208546	0.0192985	0.0167934	0.0447923	0.112178	0.710964
ENSG00000020219_CCT8L1P	4	0.0516086	0.03733	0.0610368	0.470339	0.179062	0.0954785	0.0338062	0.0376647	0.0336741
ENSG00000020256_ZFP64	9	0.0309101	0.0266923	0.0208511	0.0259635	0.020897	0.0239175	0.0455842	0.222913	0.582271
ENSG00000020426_MNAT1	8	0.0239241	0.0217575	0.0188777	0.0233268	0.0189327	0.0205467	0.0290875	0.582642	0.260905
ENSG00000020577_SAMD4A	1	0.380373	0.0285575	0.0481108	0.0287761	0.0394114	0.0301226	0.353146	0.0300425	0.06146
ENSG00000020633_RUNX3	1	0.361361	0.0637486	0.131337	0.052152	0.132758	0.0799727	0.103434	0.0323927	0.0428446
ENSG00000020922_MRE11	8	0.0366421	0.0387817	0.0316625	0.0616811	0.0373715	0.0434155	0.0421229	0.531744	0.176578
ENSG00000021300_PLEKHB1	4	0.0234506	0.0272296	0.0216065	0.727473	0.0555763	0.0872528	0.0200353	0.0192893	0.0180864
ENSG00000021355_SERPINB1	1	0.464592	0.0448907	0.0840554	0.0480965	0.0881305	0.0581191	0.14118	0.0285929	0.0423428
ENSG00000021461_CYP3A43	2	0.0251694	0.485324	0.0243449	0.0383248	0.0440534	0.318432	0.0229197	0.0217082	0.0197243
ENSG00000021488_SLC7A9	5	0.0458784	0.0368722	0.185929	0.0423973	0.558191	0.0671732	0.0202514	0.0235277	0.0197801
ENSG00000021574_SPAST	8	0.0530288	0.0799952	0.0595479	0.143184	0.0838642	0.105869	0.0496204	0.311403	0.113488
ENSG00000021645_NRXN3	7	0.0816072	0.0132806	0.0157349	0.0135807	0.0150317	0.0138182	0.803044	0.0134928	0.0304096
ENSG00000021762_OSBPL5	6	0.0537424	0.183473	0.0662899	0.11276	0.0993171	0.192123	0.0479359	0.163298	0.0810608
ENSG00000021776_AQR	8	0.0161645	0.0155042	0.0135971	0.0168658	0.0137585	0.014838	0.0185269	0.758023	0.132722
ENSG00000021826_CPS1	5	0.0643199	0.0835812	0.121727	0.14901	0.2085	0.142214	0.0425213	0.121928	0.0661991
ENSG00000021852_C8B	2	0.113236	0.232659	0.0565817	0.0625936	0.06856	0.129132	0.193106	0.0589379	0.085193
ENSG00000022267_FHL1	7	0.0239088	0.00499065	0.00535406	0.00526942	0.00532842	0.00519082	0.932171	0.00527098	0.0125162
ENSG00000022277_RTFDC1	7	0.11433	0.0425273	0.0322305	0.0283055	0.031872	0.0362617	0.615496	0.0319133	0.0670637
ENSG00000022355_GABRA1	2	0.0157281	0.838902	0.0148453	0.0135848	0.0204571	0.0580815	0.0139395	0.0125258	0.0119364
ENSG00000022556_NLRP2	9	0.0746452	0.0757043	0.0395166	0.0681767	0.0457432	0.0668038	0.189816	0.128151	0.311443
ENSG00000022567_SLC45A4	5	0.101633	0.0442886	0.163101	0.0593777	0.459136	0.0855787	0.037344	0.024159	0.0253823
ENSG00000022840_RNF10	2	0.134565	0.210392	0.0786175	0.0514385	0.0733301	0.099589	0.156795	0.0818353	0.113437
ENSG00000022976_ZNF839	5	0.0818897	0.0414324	0.118787	0.0730211	0.510562	0.0926256	0.0343137	0.0233334	0.0240353
ENSG00000023041_ZDHHC6	8	0.0370486	0.0418084	0.0282535	0.0336427	0.0285831	0.0346801	0.0486274	0.425376	0.32198
ENSG00000023171_GRAMD1B	7	0.0870714	0.0139121	0.016488	0.0149926	0.0162692	0.0149556	0.793092	0.0136153	0.0296043
ENSG00000023191_RNH1	8	0.0261171	0.0381855	0.0260823	0.0313383	0.0277845	0.0335546	0.0268944	0.689724	0.100319
ENSG00000023228_NDUFS1	8	0.0793071	0.0931485	0.077245	0.0465395	0.0621104	0.0640553	0.0722068	0.300676	0.204711
ENSG00000023287_RB1CC1	8	0.0545258	0.0945785	0.0600102	0.201425	0.0950337	0.141977	0.0516883	0.202651	0.0981106
ENSG00000023318_ERP44	2	0.0195101	0.803275	0.0183627	0.0164485	0.0253409	0.0708642	0.017064	0.0148459	0.0142883
ENSG00000023330_ALAS1	1	0.472522	0.0342743	0.196516	0.0302837	0.0776563	0.0370883	0.0717391	0.0336736	0.0462465
ENSG00000023445_BIRC3	5	0.0642896	0.0282749	0.181989	0.0669327	0.525267	0.0548885	0.0262402	0.0272075	0.0249108
ENSG00000023516_AKAP11	6	0.0971745	0.080259	0.079182	0.15262	0.228155	0.231748	0.0614695	0.0330838	0.0363077
ENSG00000023572_GLRX2	2	0.0632809	0.299012	0.0532009	0.0614791	0.0618107	0.119807	0.0760518	0.144834	0.120524
ENSG00000023608_SNAPC1	2	0.0315939	0.502248	0.0350214	0.050462	0.0561202	0.217614	0.0286779	0.0449045	0.0333585
ENSG00000023697_DERA	7	0.10342	0.0293801	0.0268066	0.0363973	0.0317516	0.0345187	0.666547	0.0240543	0.0471242
ENSG00000023734_STRAP	1	0.271987	0.0340988	0.0710919	0.0472282	0.055345	0.0384011	0.245817	0.0670536	0.168977
ENSG00000023839_ABCC2	1	0.602587	0.0285214	0.103054	0.0253104	0.0540538	0.0300951	0.0843206	0.0283481	0.0437091
ENSG00000023892_DEF6	2	0.0752501	0.322728	0.045633	0.0740789	0.0668127	0.195956	0.108202	0.0497595	0.06158
ENSG00000023902_PLEKHO1	7	0.121768	0.02698	0.0341875	0.0337389	0.0318537	0.0285766	0.525946	0.0463084	0.150641
ENSG00000023909_GCLM	9	0.13673	0.0569871	0.0630073	0.0390704	0.0485144	0.0456208	0.188576	0.111277	0.310217
ENSG00000024048_UBR2	6	0.148096	0.0970972	0.074907	0.134478	0.142172	0.188181	0.12427	0.0398449	0.050953
ENSG00000024422_EHD2	8	0.0142074	0.0129809	0.0124001	0.0163092	0.0127754	0.013239	0.0155549	0.803775	0.0987581
ENSG00000024526_DEPDC1	7	0.117505	0.0301835	0.0350672	0.0312575	0.0314617	0.0294376	0.495925	0.0509939	0.178168
ENSG00000024862_CCDC28A	6	0.030748	0.29619	0.0274009	0.0586897	0.0518555	0.45286	0.0302689	0.0268268	0.0251603
ENSG00000025039_RRAGD	6	0.026423	0.308949	0.0259124	0.0458995	0.0502564	0.476359	0.023648	0.0223434	0.0202099
ENSG00000025156_HSF2	9	0.114987	0.0380215	0.0885937	0.058197	0.0660037	0.0432959	0.0857269	0.205226	0.299948
ENSG00000025293_PHF20	8	0.026674	0.0186798	0.0226524	0.0230922	0.0208511	0.0189683	0.0274455	0.614776	0.22686
ENSG00000025423_HSD17B6	8	0.128417	0.0473478	0.155499	0.0574898	0.0893079	0.0515169	0.0736402	0.208909	0.187872
ENSG00000025434_NR1H3	7	0.15168	0.0949606	0.0512175	0.049501	0.0565574	0.0763322	0.396447	0.0451112	0.0781934
ENSG00000025708_TYMP	2	0.0315333	0.434605	0.027821	0.0445575	0.0500908	0.335208	0.0297133	0.0235504	0.0229209
ENSG00000025770_NCAPH2	9	0.110417	0.0345216	0.0653819	0.0403553	0.047343	0.0350647	0.0988843	0.152404	0.415628
ENSG00000025772_TOMM34	9	0.129396	0.0424392	0.101301	0.103728	0.0934689	0.0567514	0.0947445	0.168747	0.209424
ENSG00000025796_SEC63	6	0.0303147	0.352442	0.0307181	0.0426336	0.0590109	0.417059	0.0251921	0.0221531	0.0204771
ENSG00000025800_KPNA6	1	0.371589	0.0386516	0.0981354	0.0376129	0.0592472	0.0388665	0.169359	0.062042	0.124496
ENSG00000026025_VIM	3	0.0324105	0.0125836	0.787465	0.0136891	0.10488	0.0180436	0.0105347	0.0105267	0.00986677
ENSG00000026036_RTEL1-TNFRSF6B	9	0.0476327	0.0187628	0.0256128	0.0247492	0.0224782	0.0194372	0.0647404	0.0934574	0.683129
ENSG00000026103_FAS	7	0.0951009	0.0467463	0.0378226	0.0739006	0.0449779	0.0535214	0.397478	0.0697008	0.180751
ENSG00000026297_RNASET2	7	0.108323	0.0177929	0.0228973	0.0193652	0.0208644	0.0184507	0.711474	0.0226242	0.0582077
ENSG00000026508_CD44	5	0.169397	0.0727915	0.146885	0.0736551	0.276121	0.127023	0.0660174	0.0317658	0.0363439
ENSG00000026559_KCNG1	4	0.0308221	0.045446	0.0316339	0.594474	0.0724627	0.127289	0.0272842	0.0392876	0.0313003
ENSG00000026652_AGPAT4	1	0.68761	0.0205348	0.0768573	0.0211967	0.0431369	0.0230569	0.0710661	0.021886	0.034655
ENSG00000026751_SLAMF7	5	0.0665146	0.0407943	0.0911632	0.148164	0.456013	0.107316	0.0341694	0.0283745	0.027491
ENSG00000026950_BTN3A1	2	0.0957193	0.236808	0.0505531	0.0728996	0.0658465	0.143215	0.180874	0.0635877	0.0904968
ENSG00000027001_MIPEP	8	0.0508662	0.121958	0.0484978	0.0730215	0.0585488	0.0945155	0.0566556	0.351382	0.144554
ENSG00000027075_PRKCH	2	0.0142373	0.835689	0.0148718	0.0145184	0.0205413	0.0591635	0.0126545	0.0153344	0.01299
ENSG00000027644_INSRR	7	0.18333	0.12201	0.0657109	0.0520662	0.0693035	0.0900759	0.289077	0.0493328	0.0790934
ENSG00000027697_IFNGR1	5	0.12927	0.133473	0.151391	0.0606385	0.221536	0.167739	0.060647	0.0365017	0.0388033
ENSG00000027847_B4GALT7	1	0.658773	0.0221893	0.0903347	0.026926	0.0620524	0.0285208	0.0631031	0.0196966	0.0284045
ENSG00000027869_SH2D2A	6	0.0439642	0.0750081	0.0576872	0.159408	0.215047	0.361615	0.0296782	0.030959	0.0266335
ENSG00000028116_VRK2	7	0.0621555	0.0249685	0.0204649	0.025452	0.0214475	0.0243421	0.696414	0.0318082	0.0929476
ENSG00000028137_TNFRSF1B	9	0.0870178	0.0646076	0.0392177	0.046795	0.0403823	0.0519718	0.284467	0.0942174	0.291323
ENSG00000028203_VEZT	5	0.0763921	0.0766904	0.0861445	0.107209	0.319053	0.233903	0.0427792	0.0287259	0.0291032
ENSG00000028277_POU2F2	3	0.0804898	0.0478374	0.449734	0.0470847	0.160505	0.05759	0.0357866	0.0702734	0.0506997
ENSG00000028310_BRD9	9	0.135087	0.0366019	0.0733083	0.0428499	0.0518032	0.0374345	0.116193	0.136684	0.370038
ENSG00000028528_SNX1	6	0.0336116	0.0902846	0.0402847	0.144091	0.109974	0.497148	0.0263006	0.0322704	0.0260355
ENSG00000028839_TBPL1	5	0.0499332	0.071208	0.105713	0.104942	0.387954	0.177756	0.0289917	0.0420346	0.0314677
ENSG00000029153_ARNTL2	7	0.178121	0.0349362	0.0561967	0.0407223	0.0449978	0.0358636	0.271883	0.0764751	0.260804
ENSG00000029363_BCLAF1	4	0.0872477	0.0488966	0.112228	0.238744	0.168712	0.0855434	0.0571627	0.114207	0.0872585
ENSG00000029364_SLC39A9	5	0.0869078	0.107317	0.185961	0.055051	0.305905	0.151167	0.0403268	0.0348038	0.0325601
ENSG00000029534_ANK1	2	0.0553513	0.436539	0.0742071	0.0443185	0.097326	0.174324	0.0382542	0.0429426	0.0367374
ENSG00000029559_IBSP	3	0.0173702	0.00643214	0.912544	0.00594319	0.0330339	0.0081678	0.00550191	0.00565984	0.00534681
ENSG00000029639_TFB1M	8	0.0465986	0.0669797	0.042473	0.0994413	0.0549979	0.0757939	0.0528577	0.405511	0.155347
ENSG00000029725_RABEP1	9	0.0447366	0.0268423	0.0224408	0.0291273	0.0226445	0.0253315	0.102421	0.0865806	0.639876
ENSG00000029993_HMGB3	9	0.0237383	0.0146086	0.0161006	0.0173513	0.0149349	0.0143608	0.0302736	0.160052	0.70858
ENSG00000030066_NUP160	9	0.023065	0.015748	0.0156534	0.0183753	0.0150671	0.0153017	0.0310062	0.175459	0.690324
ENSG00000030110_BAK1	9	0.0793706	0.145218	0.0465494	0.07958	0.0568395	0.103763	0.165129	0.126539	0.197011
ENSG00000030304_MUSK	1	0.423958	0.0280745	0.0473864	0.0309546	0.0421499	0.0316895	0.319079	0.026462	0.0502458
ENSG00000030419_IKZF2	1	0.366125	0.0330699	0.205494	0.053022	0.155959	0.0492433	0.0665271	0.0310446	0.0395143
ENSG00000030582_GRN	7	0.126588	0.0678084	0.0402299	0.041893	0.0444015	0.0581035	0.510706	0.0385111	0.0717589
ENSG00000031003_FAM13B	5	0.14276	0.0361037	0.204371	0.0718233	0.373279	0.0660974	0.0451759	0.0288111	0.0315784
ENSG00000031081_ARHGAP31	7	0.241049	0.0252775	0.0357129	0.0260793	0.0324137	0.0270059	0.536518	0.0247155	0.0512281
ENSG00000031691_CENPQ	8	0.0377867	0.0232282	0.0314541	0.0306581	0.0281927	0.0242505	0.0377432	0.47873	0.307956
ENSG00000031698_SARS	7	0.116828	0.0812057	0.0419434	0.0451424	0.0458645	0.0635647	0.465557	0.0478343	0.0920597
ENSG00000031823_RANBP3	4	0.0606701	0.0749218	0.0921076	0.222627	0.169284	0.139354	0.0440466	0.126845	0.0701438
ENSG00000032219_ARID4A	4	0.0543874	0.0658725	0.0531512	0.281148	0.171464	0.272914	0.0397831	0.0309952	0.0302843
ENSG00000032389_EIPR1	8	0.049414	0.0732582	0.0389552	0.0803225	0.0479374	0.0711245	0.0666481	0.351728	0.220612
ENSG00000032444_PNPLA6	6	0.0612125	0.130271	0.0426881	0.231423	0.0781502	0.254194	0.0803676	0.0583461	0.0633468
ENSG00000032742_IFT88	8	0.0453598	0.0681302	0.0442291	0.096812	0.0573196	0.0773842	0.048349	0.425801	0.136616
ENSG00000033011_ALG1	2	0.0638097	0.251454	0.0454012	0.0973674	0.0637042	0.167236	0.0960853	0.105008	0.109934
ENSG00000033030_ZCCHC8	7	0.0121651	0.00341274	0.0031398	0.00353675	0.00329944	0.00351169	0.959432	0.00341684	0.00808617
ENSG00000033050_ABCF2	8	0.0428202	0.0335612	0.0328326	0.0587398	0.0365238	0.0381192	0.052362	0.399651	0.30539
ENSG00000033100_CHPF2	1	0.407253	0.0427936	0.0637489	0.0469724	0.0676444	0.0527104	0.240768	0.0296578	0.0484514
ENSG00000033122_LRRC7	3	0.190901	0.0301321	0.364466	0.0491799	0.21072	0.0463348	0.0448924	0.0297236	0.0336502
ENSG00000033170_FUT8	4	0.0836582	0.0387277	0.0706879	0.423177	0.143649	0.0809744	0.0576183	0.0491354	0.0523727
ENSG00000033178_UBA6	8	0.0529253	0.0412952	0.0523279	0.0337312	0.041054	0.0360828	0.0463819	0.481667	0.214534
ENSG00000033327_GAB2	1	0.488794	0.0283879	0.056418	0.0281703	0.0420479	0.0298148	0.233168	0.0313303	0.0618679
ENSG00000033627_ATP6V0A1	5	0.060401	0.0951252	0.0867798	0.0788116	0.307043	0.283003	0.0341946	0.0282324	0.026409
ENSG00000033800_PIAS1	2	0.059166	0.442807	0.0720048	0.0454757	0.0792612	0.131301	0.0464241	0.0689069	0.0546531
ENSG00000033867_SLC4A7	8	0.0151751	0.0188219	0.0151363	0.0167592	0.0153729	0.0170457	0.0152942	0.820959	0.0654356
ENSG00000034053_APBA2	9	0.0753081	0.0452409	0.0500311	0.125421	0.0603022	0.059234	0.0979417	0.198883	0.287638
ENSG00000034152_MAP2K3	9	0.0343102	0.0269568	0.0244024	0.0370328	0.0257712	0.0278524	0.0463558	0.320988	0.45633
ENSG00000034239_EFCAB1	2	0.004133	0.951184	0.00387084	0.0043677	0.00558452	0.0192076	0.00395292	0.00402637	0.00367286
ENSG00000034510_TMSB10	6	0.0557959	0.199096	0.060796	0.0611648	0.131665	0.397981	0.0379466	0.0281478	0.0274069
ENSG00000034533_ASTE1	3	0.0547964	0.0342064	0.37264	0.0433872	0.361271	0.0546978	0.0229242	0.0310051	0.0250722
ENSG00000034677_RNF19A	1	0.426165	0.0298592	0.0499769	0.0353422	0.0473051	0.0353307	0.300459	0.0267436	0.0488186
ENSG00000034693_PEX3	7	0.160272	0.165096	0.0693653	0.069088	0.0898913	0.143212	0.193309	0.045628	0.0641392
ENSG00000034713_GABARAPL2	6	0.0476782	0.0944017	0.0698109	0.0869444	0.253053	0.365449	0.0293636	0.0283541	0.0249451
ENSG00000035115_SH3YL1	4	0.0433608	0.084777	0.0550135	0.278222	0.13938	0.269791	0.0340321	0.055459	0.0399652
ENSG00000035141_FAM136A	9	0.0412869	0.0176092	0.020172	0.0197383	0.0180359	0.0170398	0.0721713	0.0678334	0.726113
ENSG00000035403_VCL	2	0.0248225	0.768611	0.0205146	0.0202323	0.0272499	0.0742614	0.0247356	0.0195816	0.0199916
ENSG00000035499_DEPDC1B	9	0.0285029	0.0199406	0.0211613	0.0217349	0.0194728	0.0189958	0.0338371	0.334784	0.501571
ENSG00000035664_DAPK2	3	0.151965	0.0369692	0.346311	0.0628364	0.149139	0.0500894	0.0556944	0.0740074	0.0729882
ENSG00000035681_NSMAF	2	0.0521617	0.42595	0.0454657	0.0548962	0.0562845	0.127836	0.0597217	0.0969436	0.0807407
ENSG00000035687_ADSS	8	0.0525043	0.0764548	0.0447558	0.122456	0.0598842	0.0885173	0.0638927	0.320019	0.171515
ENSG00000035862_TIMP2	5	0.13915	0.0403472	0.146454	0.128469	0.332145	0.0805917	0.0559626	0.0365754	0.0403051
ENSG00000035928_RFC1	9	0.0352512	0.0184104	0.0229797	0.0194186	0.0193452	0.0174172	0.041944	0.140557	0.684677
ENSG00000036054_TBC1D23	1	0.193725	0.153281	0.145313	0.0533483	0.136302	0.123412	0.0952023	0.045476	0.05394
ENSG00000036257_CUL3	6	0.0570662	0.144546	0.0994594	0.0666477	0.247003	0.286819	0.0333703	0.035155	0.029934
ENSG00000036448_MYOM2	8	0.0614519	0.0596656	0.0711111	0.174254	0.0977478	0.0882709	0.0524415	0.275044	0.120013
ENSG00000036473_OTC	3	0.282177	0.0295975	0.405939	0.0306904	0.101714	0.0358665	0.0484475	0.0295567	0.036011
ENSG00000036530_CYP46A1	3	0.0509109	0.0270496	0.588326	0.0312841	0.192928	0.0386856	0.0200607	0.0279425	0.0228128
ENSG00000036549_ZZZ3	4	0.0302266	0.0452892	0.0310973	0.589529	0.0750251	0.139375	0.0262524	0.034742	0.0284636
ENSG00000036565_SLC18A1	3	0.127712	0.0207317	0.648029	0.0215305	0.0847106	0.0257292	0.0277265	0.0206927	0.0231379
ENSG00000036672_USP2	9	0.0455432	0.0249292	0.0354105	0.0347701	0.0315315	0.0265136	0.0464544	0.344837	0.410011
ENSG00000036828_CASR	1	0.308554	0.0818049	0.173358	0.0455259	0.125797	0.0805815	0.095948	0.0389605	0.0494707
ENSG00000037042_TUBG2	7	0.307542	0.0525378	0.0602233	0.0360408	0.0531265	0.0484622	0.341807	0.0359064	0.0643545
ENSG00000037241_RPL26L1	8	0.00565195	0.005191	0.00540415	0.00577964	0.00522832	0.00511626	0.00561599	0.93058	0.0314329
ENSG00000037280_FLT4	7	0.043092	0.0118073	0.0118307	0.0147601	0.0125354	0.0128342	0.841287	0.014458	0.0373954
ENSG00000037474_NSUN2	8	0.0331854	0.0251098	0.0268479	0.0236793	0.0235689	0.0227051	0.0359044	0.478497	0.330502
ENSG00000037637_FBXO42	2	0.0793772	0.314949	0.0842116	0.0525215	0.124091	0.219429	0.0518436	0.0366357	0.0369406
ENSG00000037749_MFAP3	1	0.230575	0.0812214	0.137568	0.0689618	0.196732	0.12015	0.0885669	0.0343068	0.0419181
ENSG00000037757_MRI1	8	0.0489626	0.0563415	0.0368145	0.0806178	0.0447803	0.0598439	0.0678061	0.34087	0.263963
ENSG00000037897_METTL1	9	0.13911	0.0435942	0.0638689	0.124459	0.0733622	0.0597519	0.189766	0.100519	0.205568
ENSG00000037965_HOXC8	3	0.0352024	0.00980107	0.825456	0.0128839	0.0714507	0.0139885	0.0104978	0.0105129	0.0102064
ENSG00000038002_AGA	4	0.157019	0.0793074	0.0738208	0.162218	0.138704	0.155688	0.13695	0.0415278	0.0547641
ENSG00000038210_PI4K2B	8	0.0341173	0.0320115	0.0260829	0.0267596	0.0246556	0.0271131	0.0422279	0.419677	0.367355
ENSG00000038219_BOD1L1	1	0.309545	0.0496701	0.104362	0.0942182	0.151298	0.0826226	0.123027	0.0359721	0.0492848
ENSG00000038274_MAT2B	9	0.0329268	0.0257613	0.0228853	0.0225465	0.0210153	0.0222143	0.0434261	0.232014	0.57721
ENSG00000038295_TLL1	1	0.71759	0.0179767	0.047892	0.0199322	0.0345509	0.0207426	0.0926393	0.0180002	0.0306762
ENSG00000038358_EDC4	9	0.0381991	0.0225055	0.0233671	0.0348879	0.0241479	0.0243028	0.0574994	0.146212	0.628878
ENSG00000038382_TRIO	9	0.159112	0.0446114	0.1093	0.0464596	0.0663498	0.0443897	0.105019	0.155502	0.269257
ENSG00000038427_VCAN	5	0.083985	0.0383847	0.123788	0.169949	0.383123	0.0837629	0.0409318	0.0388598	0.0372163
ENSG00000038532_CLEC16A	6	0.14711	0.119498	0.103065	0.0826022	0.189779	0.198278	0.0825341	0.0356076	0.0415262
ENSG00000038945_MSR1	7	0.164645	0.0981606	0.0578725	0.0787055	0.0785277	0.112576	0.300049	0.0428983	0.0665656
ENSG00000039068_CDH1	6	0.0784661	0.175816	0.0684769	0.0749291	0.142351	0.34066	0.0546592	0.0313146	0.0333275
ENSG00000039123_SKIV2L2	9	0.0778039	0.0480707	0.0592185	0.170653	0.0749082	0.0680837	0.0845279	0.20725	0.209483
ENSG00000039139_DNAH5	8	0.019058	0.020572	0.0187917	0.027568	0.0207364	0.0220757	0.0192468	0.772055	0.0798964
ENSG00000039319_ZFYVE16	9	0.0609388	0.0353421	0.0351009	0.0275644	0.0294059	0.0292463	0.0863285	0.133856	0.562217
ENSG00000039523_RIPOR1	8	0.0631038	0.0516339	0.0850398	0.0982069	0.0921786	0.0673079	0.0476519	0.369609	0.125269
ENSG00000039537_C6	3	0.00764681	0.00241615	0.961332	0.00272763	0.0155391	0.00328724	0.00233922	0.00241336	0.00229817
ENSG00000039560_RAI14	9	0.0625579	0.029612	0.0471082	0.0481367	0.042305	0.0334298	0.0614814	0.278278	0.397091
ENSG00000039600_SOX30	1	0.303639	0.0397715	0.0956626	0.0411664	0.0601615	0.040324	0.176561	0.0760653	0.166648
ENSG00000039650_PNKP	2	0.0731533	0.186644	0.0475212	0.0830031	0.0597406	0.120734	0.128057	0.133457	0.167689
ENSG00000039987_BEST2	2	0.0419317	0.610771	0.0337175	0.0333403	0.0481913	0.140067	0.0390535	0.0256943	0.0272336
ENSG00000040199_PHLPP2	9	0.0802965	0.0847233	0.0443156	0.0479053	0.0444033	0.0593354	0.163162	0.140103	0.335755
ENSG00000040275_SPDL1	9	0.064128	0.0235151	0.0302434	0.0260345	0.0256375	0.0228404	0.100649	0.0850699	0.621882
ENSG00000040341_STAU2	5	0.0521943	0.0336505	0.327366	0.0418361	0.417162	0.0554056	0.0217733	0.0277448	0.0228679
ENSG00000040487_PQLC2	2	0.0423205	0.610223	0.0374906	0.0319978	0.0524927	0.137623	0.0357419	0.0257736	0.0263367
ENSG00000040531_CTNS	7	0.0814531	0.0502317	0.0297569	0.0421935	0.0340691	0.0463516	0.57445	0.0434702	0.0980234
ENSG00000040608_RTN4R	1	0.650592	0.026833	0.0627367	0.0242216	0.046349	0.0294767	0.104879	0.0211543	0.0337579
ENSG00000040633_PHF23	6	0.0737157	0.170552	0.0458046	0.150317	0.0783821	0.252747	0.10727	0.0550466	0.0661644
ENSG00000040731_CDH10	7	0.0383808	0.0126303	0.0102974	0.011132	0.0108782	0.0122672	0.869536	0.0108236	0.0240547
ENSG00000040933_INPP4A	1	0.200978	0.0447463	0.0898706	0.1722	0.120997	0.0735232	0.145285	0.0616909	0.0907092
ENSG00000041353_RAB27B	3	0.242728	0.0361444	0.396899	0.0338659	0.138683	0.0454526	0.0474917	0.0270139	0.0317223
ENSG00000041357_PSMA4	4	0.0819672	0.0528038	0.053265	0.20473	0.0717818	0.0760002	0.109652	0.149641	0.200159
ENSG00000041515_MYO16	2	0.0422358	0.553836	0.0471765	0.0351018	0.068253	0.166666	0.0314171	0.0287409	0.0265725
ENSG00000041802_LSG1	1	0.272651	0.0378145	0.159998	0.0746718	0.110623	0.0507286	0.105285	0.0772819	0.110946
ENSG00000041880_PARP3	3	0.0413767	0.0154973	0.812141	0.0128363	0.0592315	0.0181239	0.0133135	0.0141063	0.0133737
ENSG00000041982_TNC	3	0.0348039	0.00783868	0.871439	0.00870729	0.0420301	0.0103173	0.00897541	0.00780714	0.00808123
ENSG00000041988_THAP3	7	0.0530998	0.0185618	0.0163498	0.0226052	0.0179287	0.019823	0.770983	0.0223449	0.0583041
ENSG00000042062_RIPOR3	4	0.0690492	0.0382075	0.0461213	0.524004	0.0920922	0.0825116	0.0620564	0.0395313	0.0464265
ENSG00000042088_TDP1	8	0.0625689	0.0417181	0.0804602	0.0622389	0.070018	0.0486308	0.0459861	0.440664	0.147715
ENSG00000042286_AIFM2	4	0.0366027	0.0550373	0.0390347	0.45202	0.110747	0.216842	0.0292944	0.0324175	0.0280041
ENSG00000042304_C2orf83	8	0.0587767	0.058679	0.0565148	0.184827	0.0784716	0.0844288	0.058606	0.276841	0.142856
ENSG00000042317_SPATA7	6	0.027855	0.135656	0.025248	0.0674728	0.0545307	0.621394	0.0257898	0.0215873	0.0204671
ENSG00000042429_MED17	4	0.058718	0.063846	0.0547477	0.256611	0.0826692	0.0990157	0.0603383	0.200429	0.123625
ENSG00000042445_RETSAT	6	0.0543424	0.282828	0.0772855	0.054444	0.139034	0.289605	0.0353539	0.0358885	0.03122
ENSG00000042493_CAPG	5	0.0346938	0.0245464	0.0877207	0.0482736	0.70106	0.0556051	0.0161065	0.0170652	0.0149283
ENSG00000042753_AP2S1	2	0.0253452	0.726826	0.021919	0.0262116	0.029273	0.0839094	0.02748	0.0307592	0.0282762
ENSG00000042781_USH2A	2	0.00845008	0.897484	0.00793088	0.00955111	0.0114055	0.0393075	0.00832986	0.00930423	0.00823683
ENSG00000042832_TG	2	0.00519531	0.939718	0.00495914	0.00521604	0.00717043	0.0240346	0.00476645	0.00465416	0.00428628
ENSG00000042980_ADAM28	2	0.0358524	0.614172	0.0418186	0.0333646	0.0534043	0.118048	0.0294885	0.0410664	0.0327848
ENSG00000043039_BARX2	3	0.221257	0.0274189	0.487772	0.0284327	0.100431	0.0335175	0.0415692	0.0273311	0.0322708
ENSG00000043093_DCUN1D1	4	0.103285	0.0428075	0.0674842	0.372289	0.115217	0.0810348	0.0860284	0.0593611	0.0724938
ENSG00000043143_JADE2	1	0.693953	0.0224578	0.068367	0.0228345	0.0487389	0.0266428	0.071608	0.0181211	0.0272765
ENSG00000043355_ZIC2	4	0.0961893	0.0592014	0.0509696	0.286767	0.0794127	0.0977353	0.150138	0.0727967	0.106791
ENSG00000043462_LCP2	5	0.0771634	0.105411	0.216962	0.0537451	0.29838	0.137354	0.0368749	0.0398298	0.0342786
ENSG00000043514_TRIT1	8	0.0243093	0.0175458	0.0215497	0.0235284	0.0204438	0.0184614	0.0243578	0.683125	0.166678
ENSG00000043591_ADRB1	2	0.015213	0.849471	0.0138424	0.0130409	0.0183275	0.0496015	0.0143132	0.0134024	0.0127876
ENSG00000044090_CUL7	6	0.0232964	0.120145	0.0267949	0.0487775	0.0636892	0.664598	0.0181334	0.0185484	0.0160173
ENSG00000044115_CTNNA1	6	0.0981753	0.186199	0.102301	0.0642235	0.179171	0.24095	0.0569764	0.0352278	0.0367761
ENSG00000044446_PHKA2	8	0.022246	0.0171218	0.0183832	0.0214653	0.0178624	0.0173641	0.0244811	0.650092	0.210984
ENSG00000044459_CNTLN	3	0.12834	0.0497409	0.192928	0.0591264	0.101756	0.0547921	0.0683853	0.190683	0.154248
ENSG00000044524_EPHA3	4	0.0437456	0.0901816	0.04086	0.365071	0.0811717	0.21334	0.0447183	0.0674378	0.0534735
ENSG00000044574_HSPA5	7	0.109815	0.126697	0.0478872	0.0589782	0.0549993	0.0885771	0.326998	0.066378	0.119671
ENSG00000046604_DSG2	2	0.00767492	0.89975	0.0074056	0.00848274	0.0114014	0.0454468	0.0069708	0.00671431	0.00615362
ENSG00000046647_GEMIN8	8	0.028402	0.0316833	0.024396	0.0249436	0.0234906	0.0264093	0.0320181	0.622658	0.185999
ENSG00000046651_OFD1	9	0.0283535	0.0201904	0.0163718	0.0194236	0.0160459	0.0180165	0.0504857	0.0936896	0.737423
ENSG00000046653_GPM6B	1	0.394134	0.0325785	0.104529	0.0584326	0.0801329	0.0424411	0.141938	0.0534703	0.0923444
ENSG00000046774_MAGEC2	3	0.0104658	0.00361803	0.945622	0.00368313	0.0222114	0.00482425	0.00323713	0.00324646	0.00309177
ENSG00000046889_PREX2	3	0.119411	0.0350488	0.519833	0.034771	0.101907	0.0394725	0.0412898	0.0554174	0.0528492
ENSG00000047056_WDR37	2	0.0233999	0.737317	0.0222957	0.0214529	0.0334348	0.109627	0.0199247	0.0165678	0.0159798
ENSG00000047188_YTHDC2	9	0.0309746	0.0144815	0.0163283	0.0191174	0.0155118	0.014846	0.0519253	0.0680558	0.768759
ENSG00000047230_CTPS2	8	0.012255	0.0138485	0.0129719	0.0139379	0.0130267	0.0133749	0.0116095	0.861205	0.0477708
ENSG00000047249_ATP6V1H	5	0.0596641	0.113368	0.133101	0.0659485	0.322457	0.202882	0.0325467	0.0385944	0.0314371
ENSG00000047315_POLR2B	9	0.0399209	0.0225796	0.030197	0.0292009	0.0267705	0.0232506	0.0424751	0.319202	0.466404
ENSG00000047346_FAM214A	6	0.0416684	0.235616	0.0484219	0.104047	0.087509	0.327711	0.0373255	0.0703334	0.0473671
ENSG00000047365_ARAP2	7	0.11543	0.0296522	0.0277633	0.0223104	0.0260957	0.0267778	0.670579	0.0255345	0.0558568
ENSG00000047410_TPR	8	0.0555531	0.0779753	0.0528254	0.201102	0.0785516	0.110955	0.0589532	0.237974	0.12611
ENSG00000047457_CP	3	0.0134265	0.00436379	0.929185	0.00512973	0.0288221	0.00600096	0.00422747	0.00456644	0.00427806
ENSG00000047578_KIAA0556	6	0.0475295	0.0801353	0.0482075	0.156357	0.15066	0.428484	0.03491	0.0273769	0.0263403
ENSG00000047579_DTNBP1	7	0.0986181	0.0623152	0.0495806	0.191723	0.0699804	0.0889745	0.196765	0.0894395	0.152604
ENSG00000047597_XK	3	0.0257216	0.00621782	0.904039	0.00646953	0.0302304	0.00792215	0.00685219	0.00620435	0.00634293
ENSG00000047617_ANO2	1	0.329088	0.042299	0.0831675	0.0928189	0.104201	0.0650368	0.180792	0.0402336	0.0623633
ENSG00000047621_C12orf4	3	0.190467	0.0374015	0.236846	0.0922209	0.19539	0.0585563	0.0666431	0.0578036	0.064672
ENSG00000047634_SCML1	8	0.0272488	0.0209372	0.0229838	0.0209633	0.0204666	0.0194838	0.0286063	0.597574	0.241736
ENSG00000047644_WWC3	2	0.056581	0.381206	0.0404498	0.0715642	0.0567801	0.167806	0.0798026	0.0705412	0.0752684
ENSG00000047648_ARHGAP6	3	0.0863277	0.0533869	0.338315	0.0641519	0.182941	0.0683226	0.0417091	0.0996493	0.0651963
ENSG00000047662_FAM184B	4	0.120089	0.0468843	0.0921447	0.259031	0.221857	0.104296	0.0686875	0.0406845	0.0463269
ENSG00000047849_MAP4	2	0.0668131	0.22187	0.113005	0.0708108	0.131868	0.163392	0.0471354	0.116269	0.0688372
ENSG00000047932_GOPC	3	0.0605328	0.0329032	0.389934	0.0490732	0.325074	0.0527111	0.0251754	0.0358141	0.0287824
ENSG00000047936_ROS1	6	0.0601276	0.123659	0.104411	0.123387	0.172359	0.184517	0.0426181	0.123559	0.0653624
ENSG00000048028_USP28	9	0.0261314	0.0177174	0.0148267	0.0183109	0.0146746	0.0163006	0.0476192	0.0822391	0.76218
ENSG00000048052_HDAC9	9	0.0430918	0.0241943	0.0337659	0.0319099	0.0296859	0.0251982	0.0439375	0.35931	0.408907
ENSG00000048140_TSPAN17	7	0.108439	0.0845426	0.0432495	0.0463807	0.0454199	0.0622996	0.408392	0.063975	0.137302
ENSG00000048162_NOP16	8	0.0274606	0.0194066	0.0220756	0.0237295	0.0206769	0.0194851	0.0300997	0.533652	0.303414
ENSG00000048342_CC2D2A	4	0.0741136	0.0633002	0.06284	0.284889	0.189316	0.204485	0.0524962	0.0333118	0.0352479
ENSG00000048392_RRM2B	5	0.0670588	0.0283001	0.274586	0.0565276	0.441629	0.0504946	0.026109	0.029168	0.0261265
ENSG00000048405_ZNF800	7	0.20513	0.035545	0.0641733	0.0629625	0.0587046	0.043078	0.263772	0.0745925	0.192043
ENSG00000048471_SNX29	5	0.0468033	0.0615597	0.0824446	0.10859	0.421016	0.196691	0.0270383	0.0304496	0.0254072
ENSG00000048540_LMO3	4	0.03581	0.0282325	0.0389867	0.643594	0.097475	0.0696507	0.0261102	0.0321073	0.0280333
ENSG00000048544_MRPS10	6	0.0694462	0.186957	0.0445976	0.135004	0.0780456	0.284746	0.0938292	0.0494948	0.0578792
ENSG00000048545_GUCA1A	5	0.0707423	0.0285873	0.229677	0.0630773	0.472173	0.0528818	0.0275919	0.0287762	0.0264935
ENSG00000048649_RSF1	1	0.177553	0.042348	0.158746	0.111634	0.137812	0.0615716	0.0893665	0.101615	0.119352
ENSG00000048707_VPS13D	7	0.223594	0.0929415	0.0700837	0.044543	0.0644873	0.0705049	0.300666	0.0494405	0.0837382
ENSG00000048740_CELF2	7	0.0102448	0.00264555	0.00254306	0.0027348	0.00262182	0.00271834	0.967353	0.00270059	0.00643815
ENSG00000048828_FAM120A	1	0.16956	0.0810368	0.15599	0.0470463	0.0854592	0.0637164	0.102458	0.134414	0.16032
ENSG00000048991_R3HDM1	9	0.0726957	0.0375166	0.0464552	0.0857168	0.0510128	0.0464861	0.0931659	0.195895	0.371056
ENSG00000049089_COL9A2	5	0.0880542	0.0314348	0.175461	0.0817865	0.469275	0.0617284	0.034109	0.0291885	0.0289623
ENSG00000049130_KITLG	4	0.0204271	0.0161172	0.0193378	0.808866	0.0445769	0.0391422	0.016396	0.0182372	0.0168991
ENSG00000049167_ERCC8	9	0.0820138	0.0334692	0.0338061	0.0326749	0.0307358	0.0308378	0.211884	0.0809013	0.463677
ENSG00000049192_ADAMTS6	3	0.00596541	0.0017537	0.973828	0.00182454	0.00912152	0.00225876	0.00175602	0.00177046	0.00172165
ENSG00000049239_H6PD	6	0.0443357	0.107536	0.0364478	0.206334	0.0805475	0.40824	0.0449193	0.0360918	0.0355473
ENSG00000049245_VAMP3	7	0.239944	0.0642016	0.0576084	0.0514838	0.0652827	0.0689681	0.359336	0.0350484	0.0581278
ENSG00000049246_PER3	3	0.220647	0.0336398	0.329157	0.0547279	0.132525	0.0450956	0.0623546	0.0563813	0.0654711
ENSG00000049247_UTS2	7	0.184041	0.0499947	0.0500399	0.0766067	0.0652885	0.0674864	0.404062	0.0375547	0.0649263
ENSG00000049249_TNFRSF9	2	0.118329	0.244749	0.063137	0.0685387	0.0868701	0.177495	0.136804	0.0452353	0.0588423
ENSG00000049283_EPN3	9	0.144031	0.0335044	0.0489532	0.0401624	0.0411831	0.0344119	0.267706	0.0784528	0.311596
ENSG00000049323_LTBP1	9	0.0553782	0.0243479	0.0251416	0.026015	0.0231982	0.0231056	0.121088	0.0749564	0.626769
ENSG00000049449_RCN1	7	0.102159	0.103084	0.043307	0.0701248	0.0541055	0.0901948	0.36573	0.0607712	0.110524
ENSG00000049540_ELN	1	0.402323	0.0389609	0.138454	0.0592106	0.147315	0.0592813	0.0847545	0.0299545	0.0397467
ENSG00000049541_RFC2	8	0.0290354	0.0202259	0.0241798	0.022891	0.0216348	0.0198075	0.0301637	0.558136	0.273926
ENSG00000049618_ARID1B	1	0.286638	0.0359947	0.212987	0.0646671	0.204345	0.0573123	0.0650433	0.0328145	0.0401979
ENSG00000049656_CLPTM1L	9	0.0296121	0.0234871	0.0189392	0.0212022	0.018252	0.0203958	0.0453067	0.150945	0.67186
ENSG00000049759_NEDD4L	2	0.051935	0.310688	0.0766563	0.0676195	0.111062	0.214102	0.039194	0.0779369	0.0508062
ENSG00000049768_FOXP3	8	0.0689645	0.0541887	0.0970192	0.110065	0.106404	0.0730171	0.0502392	0.317123	0.12298
ENSG00000049769_PPP1R3F	6	0.0567205	0.119308	0.0998048	0.130542	0.194466	0.213021	0.0392669	0.0923703	0.0544996
ENSG00000049860_HEXB	3	0.151137	0.038786	0.516421	0.0291311	0.123751	0.044113	0.0389404	0.0275795	0.0301407
ENSG00000049883_PTCD2	4	0.128204	0.0513387	0.0719475	0.298491	0.140915	0.106491	0.100375	0.0450721	0.0571655
ENSG00000050030_NEXMIF	1	0.678957	0.0208144	0.0624288	0.0215057	0.039093	0.0229439	0.0926157	0.0227823	0.038859
ENSG00000050130_JKAMP	5	0.064079	0.144392	0.149653	0.0703282	0.244538	0.19005	0.0371257	0.0578463	0.0419882
ENSG00000050165_DKK3	3	0.044781	0.0206981	0.724263	0.0214682	0.101681	0.0266551	0.0168335	0.023783	0.0198367
ENSG00000050327_ARHGEF5	7	0.0933276	0.180976	0.0523943	0.0616349	0.0582498	0.0990615	0.183271	0.104926	0.166159
ENSG00000050344_NFE2L3	8	0.0502793	0.0423695	0.0438934	0.0944742	0.05252	0.0531372	0.0538464	0.411112	0.198368
ENSG00000050393_MCUR1	2	0.0639881	0.413719	0.0550414	0.0479963	0.0840793	0.219235	0.0506473	0.0317852	0.0335084
ENSG00000050405_LIMA1	3	0.163534	0.0372405	0.294992	0.0771783	0.174364	0.0543624	0.0597219	0.068248	0.0703599
ENSG00000050426_LETMD1	5	0.0852581	0.0546843	0.155412	0.146292	0.191373	0.0867592	0.0511224	0.141901	0.0871982
ENSG00000050438_SLC4A8	8	0.0369441	0.0289699	0.0429558	0.0327593	0.0367674	0.0297377	0.02999	0.641634	0.120242
ENSG00000050555_LAMC3	4	0.0239492	0.023223	0.0248058	0.736109	0.0678279	0.0676345	0.0183734	0.0200986	0.0179785
ENSG00000050628_PTGER3	3	0.0302424	0.00713586	0.889501	0.00750312	0.0335246	0.0090312	0.00805666	0.00741535	0.00759013
ENSG00000050748_MAPK9	9	0.0541868	0.0245587	0.0361793	0.0277107	0.0290179	0.0241201	0.0571143	0.177744	0.569369
ENSG00000050767_COL23A1	5	0.0860553	0.16107	0.169486	0.0559309	0.229477	0.173383	0.0441717	0.0422865	0.0381393
ENSG00000050820_BCAR1	5	0.233685	0.0503625	0.229958	0.0529459	0.234367	0.0749993	0.0597818	0.029432	0.0344682
ENSG00000051009_FAM160A2	7	0.10056	0.0981126	0.0495311	0.172467	0.0773535	0.142295	0.203846	0.0628494	0.0929855
ENSG00000051108_HERPUD1	2	0.0541563	0.530267	0.0372749	0.0436945	0.0501731	0.136423	0.0649909	0.0386957	0.0443247
ENSG00000051128_HOMER3	6	0.0438419	0.108763	0.038545	0.284863	0.0788463	0.298993	0.0461561	0.053246	0.046746
ENSG00000051180_RAD51	9	0.021683	0.0142105	0.0146006	0.0157294	0.0136136	0.0135465	0.0286496	0.148817	0.72915
ENSG00000051341_POLQ	9	0.0214106	0.0129053	0.0141553	0.0144757	0.012887	0.0124027	0.0277835	0.122913	0.761067
ENSG00000051382_PIK3CB	6	0.0534192	0.174756	0.0644556	0.120303	0.0981518	0.193055	0.0484134	0.165202	0.0822443
ENSG00000051523_CYBA	2	0.00910246	0.899595	0.00793035	0.00898312	0.0113663	0.0384436	0.00900496	0.00790718	0.0076673
ENSG00000051596_THOC3	9	0.0239207	0.0122665	0.0148941	0.0149162	0.013337	0.0122188	0.031086	0.0930463	0.784314
ENSG00000051620_HEBP2	2	0.0186223	0.766409	0.0179355	0.0228089	0.0256856	0.0856821	0.0185758	0.0241253	0.0201551
ENSG00000051825_MPHOSPH9	2	0.0663193	0.228599	0.0559944	0.0618135	0.0622514	0.108047	0.0796675	0.188624	0.148684
ENSG00000052126_PLEKHA5	7	0.0381111	0.0101923	0.00920636	0.00941957	0.00958374	0.0102195	0.885394	0.00877894	0.019094
ENSG00000052344_PRSS8	7	0.141149	0.102259	0.0504676	0.0612374	0.0620073	0.0926069	0.370544	0.0449953	0.0747336
ENSG00000052723_SIKE1	7	0.088141	0.0359822	0.0300572	0.0307273	0.0291353	0.0321035	0.546677	0.0492521	0.157925
ENSG00000052749_RRP12	7	0.156155	0.0336334	0.0439568	0.033328	0.0368648	0.0324604	0.424915	0.0565347	0.182153
ENSG00000052795_FNIP2	1	0.293685	0.0443907	0.257925	0.0390799	0.0896271	0.0453195	0.0829502	0.0635421	0.0834803
ENSG00000052802_MSMO1	2	0.0305259	0.727435	0.0273008	0.0229431	0.0341051	0.0797722	0.0282052	0.0250902	0.0246227
ENSG00000052841_TTC17	7	0.111775	0.0823336	0.0433891	0.0820938	0.0580339	0.0910108	0.3938	0.0500562	0.0875074
ENSG00000052850_ALX4	7	0.107484	0.0386812	0.0334787	0.0595014	0.041837	0.047923	0.562008	0.0362882	0.0727983
ENSG00000053108_FSTL4	3	0.00757203	0.00210321	0.967567	0.00225713	0.0113595	0.00274391	0.00217295	0.00212886	0.00209528
ENSG00000053254_FOXN3	5	0.0547161	0.035995	0.0914039	0.0691896	0.594321	0.0893679	0.0252947	0.0201698	0.0195417
ENSG00000053328_METTL24	4	0.00913616	0.00836018	0.00800211	0.910918	0.017843	0.0208978	0.0081398	0.00857447	0.00812828
ENSG00000053371_AKR7A2	6	0.0460174	0.146293	0.0358667	0.115893	0.0748784	0.469758	0.0469725	0.0315822	0.0327395
ENSG00000053372_MRTO4	8	0.0280227	0.02015	0.0256045	0.0295474	0.0248543	0.0220167	0.0273402	0.661811	0.160653
ENSG00000053438_NNAT	1	0.409339	0.0319563	0.117784	0.0524927	0.079748	0.0405191	0.12406	0.0538244	0.0902772
ENSG00000053501_USE1	4	0.0714492	0.0986328	0.044962	0.28533	0.082705	0.198912	0.0976369	0.054933	0.0654392
ENSG00000053524_MCF2L2	1	0.540866	0.0263561	0.170315	0.029917	0.0816439	0.0329067	0.0590833	0.025014	0.0338982
ENSG00000053702_NRIP2	2	0.0995339	0.284062	0.124614	0.050365	0.128829	0.152418	0.0599385	0.0507817	0.0494586
ENSG00000053747_LAMA3	2	0.0483383	0.425257	0.057749	0.0439219	0.0930533	0.237709	0.0341371	0.0312755	0.0285588
ENSG00000053770_AP5M1	5	0.115914	0.058381	0.116787	0.0979806	0.365443	0.132164	0.0520447	0.0293155	0.0319696
ENSG00000053900_ANAPC4	9	0.0636761	0.0280327	0.0435766	0.0311249	0.0339165	0.0274848	0.0633786	0.195419	0.513391
ENSG00000053918_KCNQ1	9	0.0819274	0.0372082	0.0372908	0.0616693	0.040324	0.0417578	0.198606	0.10093	0.400286
ENSG00000054116_TRAPPC3	9	0.0890381	0.180496	0.0658555	0.0535339	0.0631455	0.0892594	0.109916	0.16352	0.185236
ENSG00000054118_THRAP3	2	0.0226296	0.643716	0.0240251	0.0332646	0.0386116	0.167408	0.0206887	0.0276037	0.0220529
ENSG00000054148_PHPT1	6	0.0230956	0.0907567	0.0265063	0.0570149	0.0681403	0.682901	0.0178403	0.0180765	0.0156686
ENSG00000054179_ENTPD2	5	0.0746647	0.180523	0.167832	0.060936	0.196686	0.16622	0.0427233	0.0628529	0.0475618
ENSG00000054219_LY75	3	0.00796568	0.00242684	0.963168	0.0025001	0.0139761	0.00319716	0.00233338	0.00224174	0.00219057
ENSG00000054267_ARID4B	5	0.0419688	0.0376341	0.132805	0.0532183	0.591368	0.0770354	0.0201486	0.0253238	0.0204984
ENSG00000054277_OPN3	5	0.122723	0.0535785	0.110308	0.129059	0.335961	0.123768	0.0575165	0.0317907	0.0352963
ENSG00000054282_SDCCAG8	4	0.0674585	0.0956814	0.0451273	0.271281	0.0733624	0.149092	0.100815	0.092342	0.104841
ENSG00000054356_PTPRN	3	0.0254984	0.00755187	0.872319	0.00854169	0.0547185	0.0105801	0.00738422	0.00674838	0.00665791
ENSG00000054392_HHAT	6	0.0263589	0.0880774	0.031474	0.0704965	0.0861245	0.639233	0.0198171	0.0207053	0.0177129
ENSG00000054523_KIF1B	9	0.173966	0.0386601	0.0675584	0.0402957	0.04912	0.037876	0.185852	0.0972762	0.309396
ENSG00000054598_FOXC1	2	0.0512098	0.374645	0.0394316	0.0567119	0.0676569	0.298842	0.0495982	0.0298904	0.0320139
ENSG00000054611_TBC1D22A	6	0.0405697	0.0718631	0.0469099	0.242169	0.147687	0.359835	0.0304394	0.0325425	0.0279841
ENSG00000054654_SYNE2	1	0.243102	0.0541561	0.0793692	0.126037	0.119459	0.0902728	0.183589	0.042068	0.0619468
ENSG00000054690_PLEKHH1	4	0.0538846	0.0497938	0.0629341	0.416933	0.119234	0.0995892	0.042575	0.0916878	0.0633688
ENSG00000054793_ATP9A	1	0.294262	0.0458394	0.227455	0.0488506	0.190383	0.0651592	0.0635924	0.0291403	0.0353184
ENSG00000054938_CHRDL2	5	0.115278	0.0383107	0.157135	0.140622	0.338679	0.0754109	0.0496632	0.0419323	0.0429696
ENSG00000054965_FAM168A	3	0.140505	0.0282824	0.445068	0.0496615	0.17635	0.0418552	0.0407869	0.0378334	0.0396582
ENSG00000054967_RELT	9	0.0295579	0.0195738	0.0219694	0.0227628	0.0201875	0.0191718	0.0344265	0.329001	0.50335
ENSG00000054983_GALC	1	0.440104	0.0539513	0.0838573	0.0361445	0.0662058	0.0514956	0.178864	0.0345136	0.0548637
ENSG00000055044_NOP58	9	0.0518406	0.0262786	0.039722	0.036482	0.03434	0.0279888	0.0514637	0.304354	0.42753
ENSG00000055070_SZRD1	9	0.0359584	0.0286135	0.0256938	0.0243093	0.0232847	0.0244073	0.0456179	0.271497	0.520618
ENSG00000055118_KCNH2	1	0.233045	0.0436179	0.128533	0.0468589	0.0722832	0.0448312	0.122946	0.109964	0.197922
ENSG00000055130_CUL1	9	0.0452194	0.0213251	0.0304587	0.0267684	0.0257964	0.0217393	0.0495368	0.179831	0.599325
ENSG00000055147_FAM114A2	2	0.0983626	0.24651	0.0909729	0.0595125	0.139237	0.226139	0.0627947	0.0369747	0.0394963
ENSG00000055163_CYFIP2	4	0.101622	0.0483677	0.119442	0.168466	0.139519	0.0747151	0.067568	0.15729	0.12301
ENSG00000055208_TAB2	5	0.138416	0.0731508	0.122539	0.0885746	0.298876	0.149681	0.0621703	0.0313864	0.0352064
ENSG00000055211_GINM1	6	0.0469815	0.115344	0.0809692	0.0878983	0.241022	0.330361	0.0296306	0.0380515	0.0297414
ENSG00000055332_EIF2AK2	9	0.0696251	0.0249053	0.0325227	0.0272848	0.0272913	0.0241287	0.107641	0.0879713	0.598629
ENSG00000055483_USP36	9	0.0653946	0.0233138	0.0348973	0.0297965	0.0291144	0.0240387	0.0806045	0.109657	0.603183
ENSG00000055609_KMT2C	5	0.102205	0.0307846	0.236296	0.0548305	0.437699	0.0556925	0.0330195	0.0242669	0.0252059
ENSG00000055732_MCOLN3	3	0.011	0.00326967	0.952278	0.00322664	0.0168377	0.00418347	0.00318003	0.00303476	0.00298958
ENSG00000055813_CCDC85A	8	0.040836	0.0345729	0.0490152	0.034275	0.0409016	0.0337902	0.0327722	0.610347	0.12349
ENSG00000055917_PUM2	8	0.053215	0.149949	0.0534685	0.0865865	0.0683663	0.119784	0.0566575	0.286716	0.125257
ENSG00000055950_MRPL43	6	0.0691359	0.198492	0.0452297	0.132595	0.0697425	0.201777	0.110209	0.0799103	0.0929092
ENSG00000055955_ITIH4	5	0.0496776	0.082273	0.0921085	0.0809028	0.373791	0.236054	0.0282564	0.0309696	0.0259671
ENSG00000055957_ITIH1	3	0.0879126	0.139535	0.196816	0.0617884	0.150186	0.114248	0.0522122	0.120328	0.0769747
ENSG00000056050_HPF1	9	0.0778531	0.106666	0.0457351	0.129409	0.0623376	0.11291	0.158824	0.122955	0.18331
ENSG00000056097_ZFR	3	0.0780281	0.105398	0.266778	0.0557125	0.235346	0.116787	0.0390603	0.0584672	0.0444216
ENSG00000056277_ZNF280C	8	0.0521013	0.046558	0.0726428	0.0551982	0.0656575	0.050735	0.0391145	0.500675	0.117318
ENSG00000056291_NPFFR2	3	0.0365	0.00922238	0.847302	0.0101569	0.0578248	0.0125653	0.00973284	0.00825185	0.00844372
ENSG00000056487_PHF21B	3	0.00539782	0.00171103	0.9747	0.00179236	0.00910304	0.00221523	0.00165559	0.00175582	0.00166931
ENSG00000056558_TRAF1	2	0.0694835	0.311188	0.091586	0.0516903	0.136051	0.221935	0.0437177	0.0385504	0.0357982
ENSG00000056586_RC3H2	9	0.0775742	0.0476887	0.0614034	0.0365508	0.0456189	0.0400487	0.0730575	0.268397	0.34966
ENSG00000056736_IL17RB	7	0.146453	0.043603	0.0592149	0.117008	0.0694004	0.0594425	0.243073	0.0836672	0.178138
ENSG00000056972_TRAF3IP2	6	0.027049	0.296357	0.0258252	0.0484566	0.050035	0.483682	0.0247701	0.0228934	0.0209317
ENSG00000056998_GYG2	8	0.0518996	0.0642119	0.0705361	0.0845062	0.0812569	0.0757157	0.0418526	0.423196	0.106825
ENSG00000057019_DCBLD2	7	0.120817	0.0323031	0.039923	0.0372573	0.035811	0.0325652	0.359981	0.0668504	0.274491
ENSG00000057149_SERPINB3	1	0.402261	0.0322756	0.118982	0.0534802	0.0808194	0.0410091	0.124365	0.054898	0.0919095
ENSG00000057252_SOAT1	1	0.471649	0.0345236	0.164534	0.0319989	0.0704124	0.0364696	0.0871771	0.0416342	0.0616016
ENSG00000057294_PKP2	8	0.0272561	0.0293839	0.0217775	0.0287553	0.0226899	0.0267129	0.0340033	0.578543	0.230878
ENSG00000057468_MSH4	5	0.0584439	0.02756	0.147038	0.0685939	0.569745	0.0561289	0.0246713	0.0249334	0.0228854
ENSG00000057593_F7	7	0.264033	0.025935	0.0378136	0.0269298	0.033898	0.0277828	0.504753	0.0257013	0.0531532
ENSG00000057608_GDI2	4	0.0465683	0.0586283	0.0350092	0.503682	0.064644	0.120173	0.055456	0.0578304	0.0580079
ENSG00000057657_PRDM1	2	0.181	0.181059	0.087014	0.0529031	0.08596	0.10955	0.17076	0.055034	0.07672
ENSG00000057663_ATG5	7	0.222901	0.114726	0.0751333	0.0543093	0.0804787	0.0958083	0.24423	0.0445841	0.0678297
ENSG00000057704_TMCC3	2	0.0699274	0.334066	0.101227	0.0501137	0.128517	0.184741	0.044313	0.0463642	0.0407313
ENSG00000057757_PITHD1	2	0.0633625	0.222544	0.0755473	0.0657216	0.0829075	0.124519	0.0563663	0.203828	0.105204
ENSG00000057935_MTA3	1	0.407543	0.0272001	0.0482731	0.0342156	0.0439107	0.0320483	0.324311	0.0281179	0.0543803
ENSG00000058056_USP13	9	0.0359119	0.0218335	0.0186283	0.0231674	0.018481	0.0203845	0.0754265	0.0790335	0.707133
ENSG00000058063_ATP11B	2	0.0825149	0.363663	0.0651984	0.0523557	0.093142	0.201811	0.0651278	0.0362483	0.0399393
ENSG00000058085_LAMC2	7	0.0552228	0.0131684	0.0134894	0.0167819	0.0148449	0.0149995	0.828953	0.0132747	0.0292659
ENSG00000058091_CDK14	5	0.0923879	0.0596351	0.203428	0.0503265	0.405225	0.100163	0.0359464	0.0264714	0.026417
ENSG00000058262_SEC61A1	2	0.0762589	0.425493	0.0495517	0.0487737	0.059631	0.126626	0.0953058	0.053466	0.0648938
ENSG00000058272_PPP1R12A	7	0.117843	0.030421	0.0341685	0.0525074	0.038834	0.0375053	0.557741	0.0395002	0.0914796
ENSG00000058335_RASGRF1	3	0.089913	0.0164446	0.729869	0.0172404	0.069648	0.0204842	0.0209982	0.0169597	0.0184427
ENSG00000058404_CAMK2B	3	0.0671158	0.026355	0.613685	0.0331767	0.128752	0.0349661	0.0253725	0.038503	0.0320731
ENSG00000058453_CROCC	3	0.233055	0.0334043	0.275917	0.0668009	0.189453	0.0512984	0.0604871	0.0411948	0.0483898
ENSG00000058600_POLR3E	2	0.0461702	0.397721	0.0412486	0.0710564	0.0587871	0.174901	0.0529071	0.0880544	0.0691548
ENSG00000058668_ATP2B4	8	0.033852	0.0504757	0.0332434	0.0546964	0.0393954	0.0506148	0.0358747	0.582304	0.119544
ENSG00000058673_ZC3H11A	7	0.113198	0.0468387	0.0378945	0.0746237	0.0489691	0.0590907	0.494339	0.0425004	0.0825451
ENSG00000058729_RIOK2	7	0.102684	0.0652076	0.0484248	0.168821	0.0681892	0.0907788	0.235459	0.0798658	0.14057
ENSG00000058799_YIPF1	2	0.00817396	0.890213	0.00781163	0.0100361	0.0118701	0.0477886	0.00788508	0.00862208	0.0075993
ENSG00000058804_NDC1	9	0.0284901	0.0196218	0.0212674	0.0229009	0.0198675	0.0192184	0.0336361	0.354658	0.480339
ENSG00000058866_DGKG	1	0.383313	0.0303878	0.0573098	0.031484	0.0433347	0.0316858	0.299607	0.0386672	0.0842106
ENSG00000059122_FLYWCH1	6	0.0353578	0.320376	0.0331062	0.0799797	0.0589404	0.353507	0.0364476	0.0447667	0.037519
ENSG00000059145_UNKL	9	0.0398959	0.0395226	0.0284655	0.0477576	0.0316181	0.0388299	0.0575544	0.33738	0.378976
ENSG00000059377_TBXAS1	3	0.0777749	0.0478761	0.494827	0.0330131	0.203901	0.0590497	0.028757	0.0285066	0.0262952
ENSG00000059378_PARP12	9	0.0937581	0.159787	0.0593613	0.0538897	0.0586673	0.0849582	0.142072	0.14129	0.206217
ENSG00000059573_ALDH18A1	8	0.0109632	0.00952886	0.0103975	0.0100194	0.00962097	0.00916566	0.0107499	0.865609	0.0639459
ENSG00000059588_TARBP1	1	0.229637	0.0395096	0.175301	0.082131	0.121962	0.0538754	0.0953074	0.0874969	0.114779
ENSG00000059691_GATB	6	0.0900723	0.17554	0.0515145	0.118518	0.0881322	0.253762	0.11941	0.045724	0.0573272
ENSG00000059728_MXD1	2	0.11424	0.211232	0.15472	0.0527422	0.159079	0.152858	0.0608003	0.0472539	0.0470752
ENSG00000059758_CDK17	3	0.0960194	0.0184181	0.656726	0.023625	0.119125	0.0260425	0.0231068	0.0178171	0.0191195
ENSG00000059769_DNAJC25	5	0.0536659	0.0786599	0.109157	0.129494	0.318509	0.182625	0.0327622	0.0561327	0.0389946
ENSG00000059804_SLC2A3	2	0.00426072	0.949482	0.00401202	0.00452854	0.00578369	0.0198394	0.00407001	0.00420779	0.00381623
ENSG00000059915_PSD	3	0.00484883	0.00160969	0.976397	0.00164075	0.00888508	0.00209474	0.00149515	0.00155329	0.0014756
ENSG00000060069_CTDP1	7	0.21378	0.0841776	0.068322	0.0820142	0.0944822	0.1101	0.247621	0.0398277	0.0596749
ENSG00000060138_YBX3	8	0.0489337	0.0879243	0.0413688	0.0788771	0.0511219	0.0798497	0.0615621	0.367818	0.182544
ENSG00000060140_STYK1	2	0.124992	0.241426	0.139147	0.0503533	0.120676	0.128496	0.0746649	0.0592634	0.0609821
ENSG00000060237_WNK1	3	0.282718	0.0364938	0.295909	0.0411287	0.0960476	0.0416482	0.0722298	0.0587835	0.0750415
ENSG00000060303_RPS17P5	6	0.0454951	0.0929299	0.0719282	0.0944413	0.261797	0.347455	0.0283757	0.0314105	0.0261677
ENSG00000060339_CCAR1	4	0.0462729	0.0975083	0.0545261	0.279875	0.114294	0.23354	0.0398833	0.0808194	0.0532817
ENSG00000060491_OGFR	7	0.11517	0.0398733	0.0448815	0.0769317	0.0498047	0.0482747	0.309396	0.0812518	0.234416
ENSG00000060558_GNA15	4	0.0480946	0.0711871	0.0638905	0.332657	0.14959	0.177417	0.0368127	0.0720546	0.0482969
ENSG00000060566_CREB3L3	4	0.00913616	0.00836018	0.00800211	0.910918	0.017843	0.0208978	0.0081398	0.00857447	0.00812828
ENSG00000060642_PIGV	6	0.0928821	0.16232	0.0505806	0.128466	0.0827303	0.216855	0.14564	0.0521362	0.0683894
ENSG00000060656_PTPRU	7	0.128912	0.0817825	0.0533553	0.143522	0.0820553	0.122179	0.257722	0.0512561	0.0792162
ENSG00000060688_SNRNP40	9	0.066464	0.0349413	0.0538147	0.0345807	0.0405181	0.0329062	0.0601161	0.300066	0.376593
ENSG00000060709_RIMBP2	3	0.0140057	0.00393617	0.942271	0.00389756	0.019496	0.00499618	0.0039592	0.00372723	0.00371143
ENSG00000060718_COL11A1	2	0.0511477	0.412934	0.0707993	0.046486	0.103227	0.20593	0.0352322	0.0403624	0.0338809
ENSG00000060749_QSER1	8	0.0461315	0.02992	0.0446565	0.0506897	0.0431788	0.0348331	0.0413008	0.519846	0.189444
ENSG00000060762_MPC1	7	0.192527	0.0980635	0.0611871	0.0492071	0.0643508	0.0791585	0.336289	0.044794	0.0744227
ENSG00000060971_ACAA1	6	0.0564962	0.247641	0.0775377	0.0564076	0.149283	0.312585	0.0361642	0.0336614	0.0302251
ENSG00000060982_BCAT1	7	0.0137847	0.00354112	0.0034674	0.0036375	0.00350568	0.00359433	0.95508	0.00383529	0.00955354
ENSG00000061273_HDAC7	8	0.0501375	0.0456733	0.0602943	0.083575	0.067866	0.0574343	0.0417473	0.470083	0.12319
ENSG00000061337_LZTS1	8	0.0269413	0.0209688	0.0207671	0.0220329	0.0195034	0.0196751	0.0317883	0.460043	0.37828
ENSG00000061455_PRDM6	7	0.0965028	0.0320838	0.0324036	0.0332115	0.0306645	0.0309057	0.471228	0.0561109	0.216889
ENSG00000061656_SPAG4	8	0.0464417	0.0778439	0.0417465	0.044804	0.0428335	0.0562917	0.0523842	0.452828	0.184826
ENSG00000061676_NCKAP1	2	0.0618474	0.276772	0.102191	0.0643011	0.129579	0.184431	0.0430702	0.0825816	0.0552263
ENSG00000061794_MRPS35	2	0.052837	0.50594	0.0386846	0.0464066	0.0488102	0.119991	0.0674719	0.0577038	0.0621551
ENSG00000061918_GUCY1B3	6	0.0321235	0.112243	0.0312213	0.136931	0.0703081	0.52681	0.0299106	0.0324035	0.0280494
ENSG00000061936_SFSWAP	8	0.107836	0.0449186	0.1322	0.0723105	0.0946493	0.0540376	0.0673987	0.245251	0.181399
ENSG00000061938_TNK2	3	0.0933531	0.0969945	0.322061	0.0466437	0.212625	0.100041	0.0414105	0.0464052	0.0404658
ENSG00000061987_MON2	6	0.0414793	0.17653	0.0622838	0.069149	0.144832	0.413317	0.0283919	0.0358023	0.0282158
ENSG00000062038_CDH3	3	0.0480767	0.0185168	0.621717	0.0243662	0.210237	0.0286852	0.0162057	0.0167252	0.0154708
ENSG00000062096_ARSF	1	0.591515	0.0264348	0.137086	0.0267855	0.070117	0.03148	0.061102	0.0232368	0.0322431
ENSG00000062194_GPBP1	7	0.275761	0.0319318	0.060847	0.0507548	0.0539188	0.0383647	0.314656	0.0523522	0.121414
ENSG00000062282_DGAT2	9	0.089626	0.0471034	0.0616682	0.172831	0.0770401	0.0672435	0.1006	0.16871	0.215178
ENSG00000062370_ZNF112	1	0.303234	0.0524287	0.0794515	0.089735	0.108482	0.0804264	0.193184	0.037226	0.0558329
ENSG00000062485_CS	9	0.0167699	0.00990948	0.0105925	0.0111742	0.00975305	0.00952405	0.0231462	0.0796913	0.829439
ENSG00000062524_LTK	5	0.0643907	0.0512943	0.27988	0.0420535	0.404448	0.0796268	0.0266533	0.0273887	0.0242649
ENSG00000062582_MRPS24	8	0.0258204	0.0293196	0.0212715	0.0298511	0.022747	0.0272333	0.0315106	0.627413	0.184834
ENSG00000062598_ELMO2	2	0.0835281	0.300229	0.110475	0.0510532	0.136614	0.181396	0.0507812	0.0441609	0.0417634
ENSG00000062650_WAPL	8	0.0534589	0.0513297	0.0703525	0.0849765	0.0778686	0.0638769	0.0423752	0.439498	0.116264
ENSG00000062716_VMP1	2	0.0492445	0.439416	0.0442013	0.0551411	0.0559679	0.132258	0.0550826	0.0937106	0.0749779
ENSG00000062725_APPBP2	2	0.0114837	0.869265	0.00978541	0.0119818	0.0142676	0.0512829	0.0117475	0.0102202	0.00996647
ENSG00000062822_POLD1	8	0.0190788	0.0156543	0.0158207	0.0179286	0.0152974	0.0153063	0.0212444	0.695692	0.183977
ENSG00000063015_SEZ6	3	0.00442875	0.00138147	0.979425	0.00144811	0.00744355	0.00179383	0.00134316	0.0013985	0.00133791
ENSG00000063046_EIF4B	4	0.042861	0.0779946	0.0493512	0.364068	0.110021	0.207238	0.0365439	0.0657098	0.0462128
ENSG00000063127_SLC6A16	7	0.0354071	0.0122367	0.00990493	0.0122509	0.0109364	0.0125581	0.871527	0.0109027	0.0242757
ENSG00000063169_BICRA	3	0.103265	0.0609175	0.2123	0.0600799	0.115758	0.0643489	0.0572114	0.204689	0.121431
ENSG00000063176_SPHK2	6	0.0333996	0.0942048	0.0304568	0.106007	0.0745868	0.586481	0.0292134	0.0232565	0.0223937
ENSG00000063177_RPL18	8	0.0548995	0.0906797	0.061419	0.195031	0.0957786	0.134866	0.0512862	0.21594	0.1001
ENSG00000063180_CA11	5	0.0713537	0.0419152	0.131527	0.176092	0.361083	0.0885446	0.0376453	0.0501372	0.0417022
ENSG00000063241_ISOC2	8	0.0500026	0.116383	0.0490815	0.0809371	0.061313	0.0990831	0.0543093	0.353444	0.135446
ENSG00000063244_U2AF2	8	0.0536971	0.058417	0.0419764	0.112456	0.0536943	0.0694677	0.0693864	0.317417	0.223487
ENSG00000063245_EPN1	2	0.0560159	0.35976	0.041676	0.0753699	0.0580943	0.166363	0.0772845	0.0825021	0.0829338
ENSG00000063322_MED29	5	0.0615114	0.0739375	0.0734864	0.124145	0.298198	0.276074	0.0369741	0.0282983	0.0273759
ENSG00000063438_AHRR	8	0.0909898	0.0465567	0.116309	0.0929165	0.102719	0.060464	0.0611859	0.270281	0.158579
ENSG00000063515_GSC2	7	0.226846	0.0735619	0.0636333	0.0704001	0.0821119	0.0907539	0.295289	0.0379456	0.0594591
ENSG00000063587_ZNF275	8	0.014297	0.0155475	0.0130052	0.0139653	0.01275	0.0138687	0.0153079	0.815832	0.0854264
ENSG00000063601_MTMR1	8	0.0829674	0.0423341	0.092324	0.0494537	0.0646816	0.0441995	0.0589878	0.347853	0.217199
ENSG00000063660_GPC1	1	0.476857	0.0309705	0.1166	0.0356951	0.0631162	0.034476	0.113528	0.0474753	0.0812817
ENSG00000063761_ADCK1	5	0.0360299	0.0213508	0.107407	0.0357062	0.712522	0.0439537	0.0150845	0.0146255	0.0133202
ENSG00000063854_HAGH	2	0.0565749	0.33406	0.0469007	0.0688267	0.0601247	0.140332	0.0705142	0.121144	0.101522
ENSG00000063978_RNF4	8	0.0666324	0.187029	0.0719765	0.0598067	0.0733748	0.103288	0.0628821	0.244151	0.13086
ENSG00000064012_CASP8	5	0.0870126	0.0694131	0.159462	0.056916	0.408352	0.12731	0.037252	0.0272503	0.0270316
ENSG00000064042_LIMCH1	2	0.0319711	0.616281	0.0306996	0.0384477	0.0417785	0.118976	0.0328206	0.0494997	0.0395264
ENSG00000064102_INTS13	8	0.0560007	0.0430499	0.0712991	0.0717598	0.0705919	0.0524438	0.0432	0.459747	0.131908
ENSG00000064115_TM7SF3	4	0.101021	0.045911	0.0594333	0.389182	0.109597	0.0920846	0.0923974	0.048695	0.0616784
ENSG00000064195_DLX3	7	0.0214931	0.00460194	0.00482923	0.00489537	0.00489638	0.00483094	0.938964	0.00467395	0.0108156
ENSG00000064199_SPA17	2	0.0381018	0.420183	0.0313997	0.0673897	0.0521109	0.266189	0.043496	0.0416998	0.03943
ENSG00000064201_TSPAN32	4	0.00913616	0.00836018	0.00800211	0.910918	0.017843	0.0208978	0.0081398	0.00857447	0.00812828
ENSG00000064205_WISP2	3	0.102238	0.171776	0.195027	0.0526785	0.188585	0.144222	0.0514681	0.0489209	0.0450843
ENSG00000064218_DMRT3	7	0.0749553	0.0260584	0.0242423	0.0279083	0.0243018	0.025707	0.629264	0.0389102	0.128652
ENSG00000064225_ST3GAL6	1	0.366629	0.0436867	0.102234	0.0367511	0.0607031	0.0414805	0.169939	0.0614094	0.117167
ENSG00000064270_ATP2C2	8	0.0440974	0.0665939	0.0380327	0.0767809	0.0470058	0.0670466	0.0535256	0.431116	0.175801
ENSG00000064300_NGFR	6	0.0399486	0.133861	0.0443658	0.0620044	0.112195	0.535031	0.028282	0.0228107	0.0215018
ENSG00000064309_CDON	9	0.0202997	0.0115722	0.0123751	0.0150348	0.0119387	0.0117316	0.0297288	0.0832954	0.804024
ENSG00000064313_TAF2	9	0.0635211	0.0363076	0.0458754	0.0309349	0.0356289	0.0316864	0.0657831	0.235308	0.454954
ENSG00000064393_HIPK2	5	0.105903	0.171578	0.187482	0.0529625	0.190879	0.148261	0.0527653	0.0463023	0.043867
ENSG00000064419_TNPO3	7	0.212212	0.0476534	0.0718467	0.0386291	0.0515228	0.0424329	0.242141	0.081459	0.212103
ENSG00000064489_BORCS8-MEF2B	2	0.041303	0.457652	0.0384386	0.061467	0.0550359	0.169147	0.045027	0.0744471	0.0574826
ENSG00000064490_RFXANK	6	0.0628095	0.130258	0.0431336	0.229385	0.0783287	0.248161	0.0839086	0.059021	0.0649943
ENSG00000064545_TMEM161A	8	0.0516484	0.0977411	0.0426543	0.0810282	0.05283	0.0855441	0.0669332	0.332619	0.189002
ENSG00000064547_LPAR2	6	0.0688864	0.199588	0.045607	0.105544	0.0835965	0.334926	0.0783587	0.0388421	0.0446517
ENSG00000064601_CTSA	9	0.0698675	0.107451	0.0450589	0.0559514	0.0481547	0.0717372	0.118737	0.189732	0.29331
ENSG00000064607_SUGP2	9	0.0269415	0.0193474	0.0159359	0.0211138	0.0161479	0.0181728	0.0470082	0.102544	0.732788
ENSG00000064651_SLC12A2	4	0.0235748	0.01739	0.0190298	0.799436	0.0402214	0.0401067	0.0210128	0.0194006	0.0198282
ENSG00000064652_SNX24	7	0.0987911	0.0555282	0.0326573	0.0373816	0.0362073	0.0480766	0.581415	0.0365702	0.073373
ENSG00000064655_EYA2	3	0.201924	0.0259122	0.468782	0.035023	0.132569	0.0356913	0.0406956	0.0275384	0.0318647
ENSG00000064666_CNN2	7	0.0762727	0.039516	0.0253003	0.0297299	0.0273931	0.0349238	0.661391	0.0324445	0.0730287
ENSG00000064687_ABCA7	2	0.0271588	0.677711	0.0219336	0.0329631	0.0323498	0.120899	0.031058	0.0282535	0.0276735
ENSG00000064692_SNCAIP	3	0.00383129	0.0012177	0.981806	0.00126468	0.00680469	0.00159241	0.00116063	0.00118603	0.00113649
ENSG00000064703_DDX20	9	0.0888195	0.0376589	0.040776	0.068977	0.0442069	0.0438148	0.192506	0.10556	0.377681
ENSG00000064726_BTBD1	9	0.0284581	0.0184269	0.0180071	0.0252008	0.0183209	0.0189734	0.0423485	0.142118	0.688146
ENSG00000064763_FAR2	2	0.0304399	0.486016	0.0357831	0.0468507	0.0601382	0.249721	0.025801	0.0370205	0.0282299
ENSG00000064787_BCAS1	5	0.0704747	0.097368	0.197737	0.0551932	0.333993	0.141232	0.0341897	0.0377571	0.0320561
ENSG00000064835_POU1F1	5	0.0723493	0.0405323	0.103788	0.229319	0.341927	0.0942244	0.0391539	0.0411083	0.0375982
ENSG00000064886_CHI3L2	5	0.0336986	0.0225833	0.0866431	0.041818	0.721123	0.0501839	0.0151358	0.0152166	0.0135976
ENSG00000064932_SBNO2	8	0.0428448	0.0509696	0.0319921	0.0560855	0.0366488	0.0485426	0.0601881	0.378642	0.294087
ENSG00000064933_PMS1	8	0.0123759	0.0126936	0.0110781	0.0120403	0.0108285	0.0115667	0.0133418	0.834993	0.0810816
ENSG00000064961_HMG20B	2	0.0467005	0.356923	0.0395948	0.0850604	0.0605059	0.213836	0.055835	0.0764278	0.0651167
ENSG00000064989_CALCRL	5	0.0663958	0.0286431	0.159998	0.0725795	0.536373	0.0574059	0.0272784	0.0264906	0.0248359
ENSG00000064995_TAF11	6	0.0517023	0.143781	0.0433473	0.222215	0.0770278	0.248072	0.0609328	0.0823759	0.0705457
ENSG00000064999_ANKS1A	4	0.104673	0.0482607	0.0779899	0.311671	0.193706	0.113592	0.0668253	0.0389951	0.0442873
ENSG00000065000_AP3D1	2	0.0283909	0.483735	0.0302849	0.0490844	0.0518282	0.267332	0.0260347	0.0354127	0.0278971
ENSG00000065029_ZNF76	5	0.0517066	0.0786405	0.117356	0.0915724	0.377614	0.177471	0.0295705	0.0436917	0.0323777
ENSG00000065054_SLC9A3R2	2	0.0357703	0.437726	0.0363483	0.0643719	0.0581762	0.233354	0.0354607	0.056439	0.0423538
ENSG00000065057_NTHL1	9	0.0363852	0.030662	0.0264444	0.0428493	0.0286575	0.0319125	0.0488903	0.364348	0.389851
ENSG00000065060_UHRF1BP1	9	0.0804663	0.107205	0.0444941	0.0623177	0.0496472	0.0768617	0.182091	0.132279	0.264638
ENSG00000065135_GNAI3	7	0.2472	0.0685117	0.0600613	0.0484039	0.0648833	0.0685986	0.34611	0.0362025	0.0600289
ENSG00000065150_IPO5	8	0.0594144	0.0300428	0.0493426	0.0454455	0.0428547	0.0332923	0.0544944	0.353164	0.331949
ENSG00000065154_OAT	8	0.0416654	0.074976	0.0432481	0.0478389	0.0461331	0.0593388	0.0418475	0.515957	0.128995
ENSG00000065183_WDR3	8	0.0888327	0.041369	0.086502	0.0868014	0.0795994	0.0525914	0.0684088	0.280682	0.215213
ENSG00000065243_PKN2	9	0.0991432	0.0328855	0.0375274	0.0457638	0.0368795	0.0351812	0.29105	0.0773498	0.344219
ENSG00000065268_WDR18	4	0.055958	0.122114	0.0454808	0.243694	0.0764728	0.190281	0.0693276	0.106271	0.0904012
ENSG00000065308_TRAM2	4	0.131102	0.0556777	0.0712133	0.277473	0.141672	0.117259	0.105854	0.0438197	0.0559304
ENSG00000065320_NTN1	9	0.0901031	0.0358217	0.034338	0.0361027	0.0325305	0.0336475	0.322056	0.0728311	0.34257
ENSG00000065325_GLP2R	3	0.212492	0.02695	0.488749	0.0293739	0.113839	0.0345469	0.039622	0.025079	0.0293479
ENSG00000065328_MCM10	9	0.0262301	0.0175158	0.0184965	0.0189642	0.0169587	0.0166005	0.0325964	0.221669	0.630969
ENSG00000065357_DGKA	6	0.0673959	0.254028	0.0940441	0.0558027	0.160072	0.256898	0.0412572	0.0367622	0.0337397
ENSG00000065361_ERBB3	2	0.0147909	0.853202	0.0133413	0.0127899	0.0176896	0.0483317	0.0140831	0.0131747	0.0125969
ENSG00000065371_ROPN1	3	0.0438218	0.0114944	0.790871	0.0153989	0.0849112	0.0165208	0.012705	0.0122172	0.0120601
ENSG00000065413_ANKRD44	1	0.220165	0.0516286	0.0835511	0.156334	0.13117	0.0904295	0.156843	0.0452138	0.0646643
ENSG00000065427_KARS	4	0.0692393	0.113397	0.0448929	0.245223	0.0848356	0.242741	0.089882	0.0508353	0.058954
ENSG00000065457_ADAT1	6	0.104093	0.179296	0.068327	0.0856301	0.123607	0.274574	0.0853321	0.0364507	0.0426894
ENSG00000065485_PDIA5	2	0.0468815	0.584216	0.0422913	0.0349396	0.0487502	0.0995083	0.0456596	0.0504092	0.0473443
ENSG00000065491_TBC1D22B	7	0.0965353	0.0457157	0.0391327	0.0758193	0.0459075	0.0527464	0.359014	0.0763081	0.208821
ENSG00000065518_NDUFB4	7	0.107785	0.0334678	0.0351902	0.0568933	0.0396952	0.0400175	0.510002	0.0495231	0.127426
ENSG00000065526_SPEN	8	0.0930827	0.0405846	0.0958444	0.057289	0.069844	0.0454202	0.0657062	0.297356	0.234873
ENSG00000065534_MYLK	1	0.515294	0.0263552	0.0512726	0.027351	0.0404172	0.0286339	0.231676	0.0270899	0.0519108
ENSG00000065548_ZC3H15	9	0.0619281	0.0821413	0.0397722	0.0519444	0.042465	0.060371	0.106578	0.204109	0.350691
ENSG00000065559_MAP2K4	2	0.0246581	0.707665	0.0199142	0.0291835	0.0296124	0.113509	0.0276654	0.0240264	0.0237654
ENSG00000065600_TMEM206	2	0.0918454	0.292651	0.05096	0.0665987	0.0668283	0.152381	0.146372	0.0565418	0.0758216
ENSG00000065609_SNAP91	1	0.630432	0.0242102	0.0510914	0.0242965	0.0402178	0.0269769	0.144192	0.02145	0.0371332
ENSG00000065613_SLK	2	0.0543098	0.468107	0.0491974	0.0461056	0.0566394	0.113957	0.0567978	0.083157	0.071729
ENSG00000065615_CYB5R4	2	0.0789728	0.253259	0.13942	0.0546248	0.153802	0.166459	0.0471328	0.0582492	0.0480802
ENSG00000065618_COL17A1	5	0.0531249	0.0819588	0.093871	0.0750313	0.383127	0.229852	0.0293089	0.028595	0.025131
ENSG00000065621_GSTO2	6	0.0334768	0.0999759	0.0361546	0.164952	0.0874588	0.484322	0.0288682	0.0357426	0.029049
ENSG00000065665_SEC61A2	8	0.0963337	0.0466701	0.130588	0.065721	0.0909568	0.0538171	0.0608831	0.28448	0.170551
ENSG00000065675_PRKCQ	7	0.072194	0.0230916	0.0222132	0.0239392	0.021811	0.0225923	0.67396	0.0333126	0.106887
ENSG00000065717_TLE2	1	0.477745	0.0263639	0.0533993	0.035732	0.047254	0.0319921	0.243951	0.0289239	0.0546387
ENSG00000065802_ASB1	8	0.0284601	0.0218115	0.0304337	0.0251089	0.0265454	0.0222347	0.0244235	0.707094	0.113888
ENSG00000065809_FAM107B	3	0.0505607	0.0291335	0.52483	0.031288	0.256292	0.0431842	0.0197167	0.0243971	0.0205975
ENSG00000065833_ME1	2	0.0572432	0.542257	0.0406459	0.0397238	0.051317	0.1211	0.0635412	0.0394262	0.0447456
ENSG00000065882_TBC1D1	2	0.0158201	0.783469	0.0144256	0.0210288	0.0221325	0.0935415	0.0162067	0.0176512	0.0157244
ENSG00000065883_CDK13	7	0.106473	0.035802	0.0359319	0.0619403	0.041458	0.0431058	0.494492	0.0515795	0.129218
ENSG00000065911_MTHFD2	7	0.0943254	0.0558638	0.0376068	0.0408235	0.0376084	0.0458199	0.396129	0.0724655	0.219358
ENSG00000065923_SLC9A7	1	0.32827	0.0335218	0.205659	0.0615372	0.123971	0.0465338	0.0820358	0.0508326	0.0676383
ENSG00000065970_FOXJ2	9	0.0243294	0.0130367	0.0131435	0.013152	0.0119422	0.011985	0.0409231	0.0584705	0.813018
ENSG00000065978_YBX1	9	0.0258994	0.0126974	0.0146124	0.0170184	0.0138251	0.01308	0.0393609	0.0721396	0.791367
ENSG00000065989_PDE4A	8	0.0152342	0.0130859	0.0129387	0.0150223	0.012682	0.0128345	0.016774	0.771543	0.129886
ENSG00000066027_PPP2R5A	7	0.122604	0.0498433	0.0373971	0.0587014	0.0475951	0.0591392	0.52647	0.0347557	0.0634936
ENSG00000066032_CTNNA2	2	0.00916732	0.896015	0.0092293	0.00893285	0.0129925	0.0393779	0.00810588	0.00854655	0.00763278
ENSG00000066044_ELAVL1	8	0.0306305	0.0219807	0.0252751	0.0324094	0.0252331	0.0237294	0.0331813	0.560033	0.247528
ENSG00000066056_TIE1	3	0.0636469	0.0331832	0.613763	0.0252769	0.15723	0.0415474	0.0223244	0.0223143	0.0207135
ENSG00000066084_DIP2B	3	0.172691	0.0291797	0.536635	0.0275342	0.0892304	0.033163	0.040844	0.0331478	0.0375748
ENSG00000066117_SMARCD1	1	0.332284	0.0367904	0.14624	0.0484609	0.0797663	0.0422575	0.116162	0.0743873	0.123652
ENSG00000066135_KDM4A	1	0.57961	0.0234514	0.0618882	0.0294348	0.0446951	0.0272435	0.148159	0.0297566	0.0557615
ENSG00000066136_NFYC	8	0.044385	0.0334552	0.0515919	0.0516262	0.049537	0.0388202	0.0361548	0.563813	0.130617
ENSG00000066185_ZMYND12	5	0.0571507	0.0554339	0.137083	0.0508961	0.515801	0.111675	0.0261889	0.02394	0.0218321
ENSG00000066230_SLC9A3	3	0.00403617	0.00126712	0.981135	0.00132239	0.00688838	0.00164774	0.0012237	0.00126687	0.00121255
ENSG00000066248_NGEF	5	0.0708697	0.0466725	0.106785	0.071468	0.514786	0.111467	0.0320345	0.0229331	0.0229838
ENSG00000066279_ASPM	9	0.0562775	0.023916	0.0256365	0.0252596	0.0231788	0.022624	0.115669	0.0754179	0.63202
ENSG00000066294_CD84	3	0.00792979	0.00245446	0.963375	0.00248543	0.0137473	0.00320734	0.00233688	0.00226059	0.00220356
ENSG00000066322_ELOVL1	9	0.0950148	0.128188	0.0645028	0.0495936	0.0583819	0.0740513	0.123644	0.17002	0.236604
ENSG00000066336_SPI1	5	0.0643508	0.025281	0.27633	0.0447399	0.477411	0.0451004	0.0232179	0.0224543	0.0211148
ENSG00000066379_ZNRD1	2	0.0502438	0.255412	0.044149	0.116635	0.0698605	0.232624	0.0588064	0.0965487	0.0757207
ENSG00000066382_MPPED2	9	0.0234053	0.0156362	0.0159087	0.0164214	0.0146382	0.0145994	0.030534	0.163599	0.705258
ENSG00000066405_CLDN18	8	0.0582299	0.0581758	0.0560344	0.176736	0.0770859	0.0828052	0.0581288	0.288031	0.144773
ENSG00000066422_ZBTB11	7	0.0909087	0.0313146	0.0310738	0.0353782	0.0305248	0.0312249	0.480855	0.0555261	0.213194
ENSG00000066427_ATXN3	6	0.0364805	0.152251	0.0316958	0.119736	0.0649953	0.490212	0.0374214	0.0348248	0.0323828
ENSG00000066455_GOLGA5	2	0.0191363	0.752471	0.0192651	0.0198274	0.0302942	0.114445	0.0161374	0.0147632	0.0136611
ENSG00000066468_FGFR2	7	0.111954	0.0274086	0.030653	0.0257793	0.0273607	0.0259923	0.594268	0.0389051	0.117679
ENSG00000066557_LRRC40	7	0.195682	0.0320859	0.0501336	0.0553913	0.049595	0.0392419	0.400505	0.0516957	0.125669
ENSG00000066583_ISOC1	1	0.395186	0.0355039	0.0707296	0.0328599	0.0488558	0.035201	0.238799	0.0459785	0.0968862
ENSG00000066629_EML1	8	0.0684854	0.144964	0.0564366	0.0545601	0.0571211	0.0823569	0.0822983	0.252315	0.201463
ENSG00000066651_TRMT11	8	0.0173725	0.0177244	0.0147508	0.0172083	0.0147156	0.0161869	0.01985	0.747768	0.134423
ENSG00000066654_THUMPD1	2	0.0343828	0.444642	0.0373542	0.0598244	0.0606106	0.241024	0.0320299	0.0520157	0.0381167
ENSG00000066697_MSANTD3	9	0.0380544	0.0180277	0.0191001	0.0182858	0.0170495	0.0166963	0.0674097	0.068425	0.736952
ENSG00000066735_KIF26A	7	0.0463609	0.00877133	0.0100656	0.00934798	0.00969304	0.00910128	0.872492	0.00990622	0.0242613
ENSG00000066739_ATG2B	6	0.0502143	0.143276	0.0858318	0.103654	0.189843	0.290961	0.0343098	0.0608155	0.0410952
ENSG00000066777_ARFGEF1	3	0.0540427	0.0176245	0.724149	0.0225951	0.0942697	0.023677	0.0184367	0.0238212	0.021384
ENSG00000066813_ACSM2B	2	0.0862799	0.218821	0.0544202	0.060146	0.0598067	0.103842	0.139996	0.117401	0.159287
ENSG00000066827_ZFAT	3	0.0156885	0.00519329	0.928643	0.00503953	0.023659	0.0064352	0.00491103	0.00536344	0.00506734
ENSG00000066855_MTFR1	9	0.0773583	0.0622052	0.0376796	0.0464392	0.0388937	0.0502026	0.212102	0.109977	0.365142
ENSG00000066923_STAG3	9	0.114714	0.0369959	0.0527354	0.0759263	0.0538621	0.0452075	0.174794	0.112299	0.333467
ENSG00000066926_FECH	2	0.034002	0.649091	0.0307946	0.0323114	0.0387248	0.0950488	0.0353791	0.0450154	0.0396326
ENSG00000066933_MYO9A	4	0.0513836	0.0915684	0.0516417	0.290514	0.0900463	0.161251	0.0514006	0.130249	0.0819456
ENSG00000067048_DDX3Y	6	0.0591239	0.156616	0.109726	0.0956971	0.181645	0.211499	0.0400715	0.0909809	0.0546413
ENSG00000067057_PFKP	8	0.044416	0.0420896	0.0368378	0.0305787	0.0323835	0.0338451	0.0485451	0.441828	0.289477
ENSG00000067064_IDI1	2	0.0328261	0.707122	0.0295189	0.024726	0.0361075	0.081811	0.0307668	0.0290163	0.0281057
ENSG00000067066_SP100	6	0.0221202	0.148898	0.0236956	0.0467373	0.051863	0.653015	0.0184693	0.0188256	0.0163759
ENSG00000067082_KLF6	7	0.161275	0.186236	0.0726944	0.0564901	0.0796778	0.116393	0.198098	0.0528976	0.0762377
ENSG00000067113_PLPP1	2	0.00428663	0.946094	0.0041088	0.00477104	0.00610932	0.0226827	0.00402659	0.0041701	0.00375119
ENSG00000067141_NEO1	2	0.0353874	0.650574	0.0388962	0.0283582	0.0508612	0.11428	0.0277625	0.0283399	0.0255406
ENSG00000067167_TRAM1	2	0.0141425	0.846922	0.0118281	0.0141344	0.016789	0.0561188	0.0147631	0.0127387	0.0125634
ENSG00000067177_PHKA1	8	0.0524052	0.0459461	0.0435935	0.0327603	0.0366665	0.0367957	0.0550199	0.391871	0.304942
ENSG00000067182_TNFRSF1A	2	0.116818	0.297071	0.067675	0.0531217	0.075095	0.12692	0.133207	0.0564828	0.0736092
ENSG00000067191_CACNB1	8	0.0197126	0.0155238	0.0174432	0.0165576	0.0158276	0.0149001	0.0200329	0.731902	0.1481
ENSG00000067208_EVI5	1	0.243815	0.0786324	0.220811	0.0479309	0.168376	0.0879286	0.0738517	0.036085	0.0425695
ENSG00000067221_STOML1	3	0.096423	0.167014	0.208276	0.0529199	0.186382	0.137585	0.0494314	0.0544467	0.0475224
ENSG00000067225_PKM	9	0.0307356	0.0212853	0.0218889	0.0206033	0.0195408	0.0192805	0.0376064	0.242153	0.586906
ENSG00000067248_DHX29	4	0.0647545	0.0506059	0.0414946	0.458963	0.071248	0.0941688	0.0822991	0.0617257	0.0747409
ENSG00000067334_DNTTIP2	9	0.0928925	0.0321785	0.0353264	0.0398733	0.0338497	0.03287	0.283381	0.0753857	0.374243
ENSG00000067365_METTL22	7	0.0810709	0.0469364	0.0342268	0.0482428	0.0365336	0.0442601	0.328093	0.0817622	0.298874
ENSG00000067369_TP53BP1	5	0.0768323	0.0647736	0.155092	0.123083	0.184166	0.0960176	0.0475602	0.166901	0.0855741
ENSG00000067445_TRO	9	0.0439522	0.0221874	0.0212706	0.0222506	0.0197759	0.0203988	0.0915357	0.0731032	0.685526
ENSG00000067533_RRP15	4	0.0458512	0.0848191	0.036762	0.371471	0.0777644	0.247555	0.0492465	0.043742	0.0427897
ENSG00000067560_RHOA	3	0.0822273	0.107048	0.199283	0.0692465	0.158939	0.106065	0.0489513	0.147291	0.0809492
ENSG00000067596_DHX8	9	0.0918115	0.0341128	0.0370976	0.0505976	0.0378112	0.0371488	0.256229	0.0841687	0.371022
ENSG00000067601_PMS2P4	1	0.27499	0.0373832	0.199085	0.0702433	0.216286	0.0610218	0.0669318	0.0333198	0.0407392
ENSG00000067606_PRKCZ	1	0.428998	0.0306473	0.057195	0.0451416	0.0567774	0.0393368	0.257419	0.0302792	0.0542058
ENSG00000067646_ZFY	5	0.0480574	0.0521496	0.13227	0.0744072	0.495211	0.110498	0.0250476	0.0353263	0.0270328
ENSG00000067704_IARS2	6	0.0438722	0.202111	0.0409837	0.14234	0.0742424	0.327946	0.0466039	0.0681101	0.0537905
ENSG00000067715_SYT1	1	0.626557	0.027269	0.105906	0.0255183	0.062449	0.0314558	0.0675533	0.0219464	0.0313457
ENSG00000067798_NAV3	3	0.0258945	0.0108511	0.855796	0.0105085	0.0533189	0.0137349	0.00901508	0.0110788	0.00980209
ENSG00000067829_IDH3G	8	0.0192328	0.0159229	0.0169158	0.0221364	0.0172703	0.0169173	0.0203784	0.743552	0.127675
ENSG00000067836_ROGDI	6	0.0528698	0.162083	0.0585066	0.136479	0.0906194	0.189813	0.0512154	0.170322	0.088092
ENSG00000067840_PDZD4	9	0.0404259	0.0234998	0.0306444	0.0261039	0.0259675	0.0228251	0.0426379	0.307586	0.480309
ENSG00000067842_ATP2B3	4	0.0690052	0.0523494	0.0693667	0.279245	0.103097	0.0862884	0.0601164	0.16631	0.114222
ENSG00000067900_ROCK1	3	0.0849469	0.0477886	0.272604	0.0890535	0.244487	0.0731204	0.0414614	0.0863978	0.0601411
ENSG00000067955_CBFB	9	0.0613985	0.102402	0.0425853	0.0819867	0.0520386	0.0861544	0.0995014	0.224	0.249933
ENSG00000067992_PDK3	9	0.0146875	0.00852136	0.00899826	0.00967289	0.00834122	0.00820462	0.0211314	0.0614424	0.859
ENSG00000068001_HYAL2	5	0.0568997	0.0599854	0.128134	0.131618	0.365478	0.128409	0.0326501	0.0569363	0.0398892
ENSG00000068024_HDAC4	1	0.388531	0.0318979	0.196771	0.0451768	0.0924404	0.0396292	0.083904	0.0502706	0.0713797
ENSG00000068028_RASSF1	2	0.0179718	0.745991	0.0190361	0.023458	0.0290861	0.109228	0.0163413	0.0215093	0.0173787
ENSG00000068078_FGFR3	7	0.151414	0.0820594	0.0490879	0.0432887	0.0508838	0.0642251	0.431901	0.0449303	0.0822097
ENSG00000068079_IFI35	7	0.144233	0.0412354	0.0347831	0.0347215	0.0382534	0.0422157	0.587566	0.0269282	0.0500637
ENSG00000068097_HEATR6	9	0.028269	0.018857	0.0199556	0.0242427	0.019378	0.0190877	0.0358139	0.254354	0.580042
ENSG00000068120_COASY	9	0.0612441	0.0786603	0.0392588	0.0498531	0.0414188	0.0578413	0.104765	0.204107	0.362852
ENSG00000068137_PLEKHH3	7	0.0817824	0.0357188	0.0293427	0.0348626	0.0297822	0.03354	0.516545	0.0537219	0.184704
ENSG00000068305_MEF2A	1	0.502374	0.0386525	0.122857	0.0396714	0.101927	0.049981	0.0831889	0.0259276	0.0354203
ENSG00000068308_OTUD5	2	0.0271335	0.548795	0.0313243	0.0349083	0.0538735	0.237017	0.021805	0.0244977	0.0206461
ENSG00000068323_TFE3	8	0.0943825	0.0565059	0.0867127	0.0423226	0.0589959	0.0479151	0.0755615	0.272699	0.264904
ENSG00000068354_TBC1D25	8	0.0847781	0.060533	0.137375	0.0571306	0.0917971	0.0608663	0.0544959	0.312046	0.140977
ENSG00000068366_ACSL4	1	0.283875	0.0373862	0.236398	0.0540726	0.206191	0.0575004	0.0596365	0.0293962	0.0355431
ENSG00000068383_INPP5A	5	0.0954338	0.0499796	0.183274	0.132193	0.202069	0.07873	0.0526083	0.121365	0.084346
ENSG00000068394_GPKOW	9	0.039418	0.0238131	0.0220205	0.020416	0.0196612	0.0204002	0.0642404	0.0973201	0.69271
ENSG00000068400_GRIPAP1	8	0.0494993	0.0823752	0.0481759	0.044675	0.0472917	0.0586236	0.0510079	0.452273	0.166078
ENSG00000068438_FTSJ1	9	0.030985	0.0271501	0.0229274	0.0248754	0.021942	0.0238852	0.0396527	0.369893	0.43869
ENSG00000068489_PRR11	9	0.0142557	0.00855211	0.00840754	0.00924131	0.00789577	0.00805184	0.022293	0.0518783	0.869424
ENSG00000068615_REEP1	9	0.196354	0.0413483	0.100973	0.0463791	0.0637762	0.0424574	0.130974	0.119807	0.257932
ENSG00000068650_ATP11A	4	0.0692998	0.0550998	0.0873011	0.268378	0.139065	0.0964443	0.0518379	0.143234	0.0893402
ENSG00000068654_POLR1A	9	0.0556173	0.0255872	0.0396123	0.0345764	0.033398	0.0269705	0.0563839	0.229668	0.498186
ENSG00000068697_LAPTM4A	6	0.0457874	0.0962046	0.037403	0.281331	0.0822142	0.331611	0.0471815	0.0395217	0.038746
ENSG00000068724_TTC7A	5	0.146201	0.131801	0.164282	0.0580031	0.20502	0.149771	0.0656444	0.038042	0.0412358
ENSG00000068745_IP6K2	5	0.0804737	0.0510279	0.192798	0.127026	0.267018	0.0864463	0.0430651	0.0903379	0.0618065
ENSG00000068781_STON1-GTF2A1L	3	0.014851	0.00434677	0.936381	0.00452793	0.0206608	0.00548799	0.00445526	0.0047291	0.00456051
ENSG00000068784_SRBD1	7	0.0892021	0.0376407	0.0330182	0.0361908	0.032175	0.0348322	0.411787	0.0652345	0.259919
ENSG00000068796_KIF2A	9	0.0526494	0.0216356	0.0307049	0.0319446	0.0276209	0.0233651	0.0655901	0.126808	0.619681
ENSG00000068831_RASGRP2	7	0.0824641	0.051797	0.0316168	0.0468613	0.0359713	0.048316	0.519734	0.0530674	0.130172
ENSG00000068878_PSME4	7	0.100995	0.0703348	0.0419047	0.0442187	0.0421373	0.053814	0.364824	0.0776452	0.204126
ENSG00000068885_IFT80	1	0.610943	0.0227651	0.126482	0.0268503	0.0628718	0.027719	0.0619315	0.0247572	0.0356805
ENSG00000068903_SIRT2	3	0.129668	0.0601574	0.454409	0.0349649	0.138055	0.0601107	0.0443088	0.0390258	0.0393004
ENSG00000068912_ERLEC1	2	0.0715875	0.421653	0.0462265	0.0536984	0.0641931	0.170126	0.0834821	0.0406272	0.048407
ENSG00000068971_PPP2R5B	6	0.0933189	0.163226	0.101002	0.0673882	0.198046	0.255165	0.053348	0.0336941	0.034812
ENSG00000068976_PYGM	9	0.0680369	0.0385146	0.0381123	0.0755462	0.0430879	0.0451944	0.117409	0.148841	0.425257
ENSG00000068985_PAGE1	7	0.0109073	0.00288263	0.00273125	0.00300418	0.00284735	0.00297926	0.964931	0.00289487	0.00682187
ENSG00000069011_PITX1	4	0.0950134	0.0451216	0.0561966	0.406266	0.100859	0.0886759	0.092191	0.0509005	0.0647763
ENSG00000069018_TRPC7	3	0.0333479	0.0139387	0.826954	0.0123971	0.0587843	0.0168482	0.011504	0.0138208	0.0124046
ENSG00000069020_MAST4	4	0.0919485	0.0416512	0.094093	0.294277	0.246205	0.0937705	0.0519104	0.0424831	0.0436613
ENSG00000069122_ADGRF5	3	0.00592016	0.00192143	0.970037	0.00207786	0.0120411	0.00258728	0.00181103	0.00184492	0.00175921
ENSG00000069188_SDK2	3	0.00581299	0.00192537	0.971611	0.00195084	0.0108775	0.00251789	0.00177742	0.00180378	0.00172368
ENSG00000069206_ADAM7	8	0.00716126	0.00746099	0.00706194	0.00733488	0.00686804	0.00701881	0.00707678	0.914994	0.0350231
ENSG00000069248_NUP133	7	0.0935726	0.0566563	0.0389628	0.0821689	0.048191	0.0636663	0.379936	0.0714473	0.165399
ENSG00000069275_NUCKS1	6	0.0418173	0.190467	0.0390536	0.142721	0.0731683	0.361466	0.0437607	0.0594177	0.0481281
ENSG00000069329_VPS35	6	0.0903751	0.131211	0.0576082	0.132429	0.117673	0.303871	0.0857381	0.0372829	0.0438117
ENSG00000069345_DNAJA2	8	0.0525205	0.0720719	0.0556581	0.146036	0.0775429	0.0960743	0.0510066	0.326359	0.122731
ENSG00000069399_BCL3	8	0.0722321	0.106683	0.111319	0.0621221	0.0959715	0.0882026	0.0528925	0.293329	0.11725
ENSG00000069424_KCNAB2	8	0.0422372	0.0287476	0.0428479	0.0464913	0.0411065	0.0331312	0.0369647	0.565762	0.162711
ENSG00000069431_ABCC9	3	0.200277	0.0414865	0.280103	0.0494616	0.256535	0.0637341	0.0496508	0.027445	0.0313071
ENSG00000069482_GAL	9	0.0210381	0.0150827	0.013303	0.0160062	0.0130061	0.0140348	0.0321543	0.111148	0.764226
ENSG00000069493_CLEC2D	2	0.0706343	0.195695	0.0471433	0.0906075	0.0614525	0.132286	0.118983	0.13008	0.153118
ENSG00000069509_FUNDC1	3	0.0971106	0.026677	0.578874	0.0348015	0.112652	0.0343189	0.0326372	0.0428251	0.0401046
ENSG00000069535_MAOB	3	0.015699	0.00608759	0.916596	0.00592528	0.031303	0.00776894	0.00522002	0.00596444	0.00543582
ENSG00000069667_RORA	5	0.0453871	0.0446053	0.0842882	0.0703043	0.568051	0.122706	0.0231922	0.0218203	0.0196452
ENSG00000069696_DRD4	9	0.0787649	0.0368619	0.0385747	0.0674542	0.0421235	0.0426132	0.159356	0.11523	0.419022
ENSG00000069702_TGFBR3	7	0.235682	0.0438536	0.0548065	0.0325247	0.0437272	0.0388416	0.401484	0.0462634	0.102817
ENSG00000069712_KIAA1107	6	0.0613254	0.138302	0.0426827	0.213995	0.0779825	0.265885	0.0804878	0.0571381	0.0622012
ENSG00000069764_PLA2G10	3	0.0152304	0.00565075	0.913336	0.00585239	0.0376476	0.00768235	0.0048714	0.00502379	0.00470491
ENSG00000069812_HES2	2	0.00989945	0.882758	0.00860153	0.0105892	0.0127896	0.0483917	0.00990003	0.00868386	0.00838628
ENSG00000069849_ATP1B3	9	0.0737538	0.07636	0.040748	0.0477729	0.0417391	0.0561298	0.155382	0.141758	0.366356
ENSG00000069869_NEDD4	5	0.143914	0.0495586	0.167778	0.0692528	0.368539	0.0924567	0.0498813	0.027811	0.0308094
ENSG00000069943_PIGB	2	0.0505189	0.38134	0.0363705	0.0741231	0.0579721	0.241358	0.0643223	0.0453463	0.0486483
ENSG00000069956_MAPK6	2	0.0459922	0.441299	0.0456001	0.0566002	0.0595347	0.144207	0.0472345	0.0930163	0.066516
ENSG00000069966_GNB5	8	0.0383883	0.0430823	0.0406645	0.0711451	0.0486592	0.0512731	0.0366328	0.552797	0.117358
ENSG00000069974_RAB27A	8	0.0821901	0.131558	0.135399	0.0623756	0.110293	0.100129	0.0570303	0.212432	0.108593
ENSG00000069998_HDHD5	9	0.0464715	0.0358193	0.0292215	0.0269935	0.026411	0.0288371	0.0683202	0.166305	0.571621
ENSG00000070010_UFD1	7	0.141947	0.0251002	0.0336062	0.0275627	0.0295592	0.0256824	0.572571	0.0372661	0.106705
ENSG00000070018_LRP6	7	0.0878852	0.0192859	0.0222206	0.0280995	0.0238073	0.0225207	0.715267	0.0238536	0.0570598
ENSG00000070019_GUCY2C	3	0.226326	0.0269788	0.47277	0.0303961	0.0990585	0.0332823	0.043952	0.0307485	0.036488
ENSG00000070031_SCT	5	0.0738194	0.0661905	0.131026	0.0601786	0.446089	0.138203	0.0336939	0.0257536	0.0250457
ENSG00000070047_PHRF1	9	0.0151883	0.0093655	0.0092371	0.0108259	0.00886077	0.00905064	0.0231259	0.0649564	0.849389
ENSG00000070061_ELP1	8	0.104191	0.0427771	0.110932	0.0576488	0.0756029	0.0474163	0.0692901	0.26728	0.224861
ENSG00000070081_NUCB2	7	0.09041	0.0439803	0.0334564	0.0359365	0.0330576	0.0381589	0.46687	0.060793	0.197337
ENSG00000070087_PFN2	1	0.324178	0.0403108	0.119089	0.0964292	0.148601	0.0657366	0.110368	0.0400694	0.0552174
ENSG00000070159_PTPN3	9	0.0166277	0.00959458	0.010416	0.0110819	0.00960462	0.00931357	0.0230118	0.0755312	0.834819
ENSG00000070182_SPTB	1	0.412498	0.0611294	0.133764	0.0371403	0.0832644	0.0561885	0.118848	0.0399717	0.0571958
ENSG00000070190_DAPP1	3	0.0626612	0.0407393	0.554945	0.0306414	0.181611	0.0505901	0.024464	0.0292099	0.0251375
ENSG00000070193_FGF10	7	0.0691213	0.0218551	0.0210217	0.0226008	0.0206632	0.0214023	0.694719	0.0309568	0.0976601
ENSG00000070214_SLC44A1	4	0.126903	0.0452305	0.111142	0.20115	0.140489	0.0736338	0.0839076	0.105016	0.112527
ENSG00000070269_TMEM260	5	0.159505	0.0566767	0.209621	0.0571012	0.313316	0.0918244	0.0514202	0.0287328	0.0318019
ENSG00000070366_SMG6	5	0.0625096	0.0402798	0.0992026	0.0701072	0.559078	0.0979686	0.0284003	0.0213568	0.0210969
ENSG00000070367_EXOC5	6	0.0495258	0.109107	0.0841048	0.130589	0.218674	0.277781	0.0334321	0.0573251	0.0394616
ENSG00000070371_CLTCL1	7	0.087451	0.0669997	0.0411861	0.0902484	0.0509806	0.0717028	0.274729	0.095742	0.22096
ENSG00000070388_FGF22	9	0.0611723	0.0656781	0.0367574	0.0439043	0.0375656	0.0495777	0.112179	0.172105	0.421062
ENSG00000070404_FSTL3	6	0.0392162	0.0939478	0.0475166	0.215526	0.121901	0.370833	0.0314615	0.0452679	0.03433
ENSG00000070413_DGCR2	5	0.0655548	0.0255611	0.287234	0.0458655	0.461526	0.0453507	0.023714	0.0233399	0.0218545
ENSG00000070423_RNF126	9	0.0291682	0.0227809	0.0221734	0.0224239	0.0204901	0.0207871	0.0347479	0.405614	0.421815
ENSG00000070444_MNT	9	0.0770025	0.150265	0.0530566	0.056595	0.055259	0.0843491	0.114364	0.181883	0.227226
ENSG00000070476_ZXDC	7	0.100478	0.0239404	0.0283809	0.0312613	0.0277847	0.0258639	0.605675	0.0383606	0.118255
ENSG00000070495_JMJD6	9	0.039699	0.0377776	0.0284997	0.0294899	0.0270975	0.0308612	0.053132	0.304022	0.449421
ENSG00000070501_POLB	2	0.0513757	0.393551	0.060665	0.0574246	0.0755135	0.150713	0.0452795	0.10029	0.0651878
ENSG00000070526_ST6GALNAC1	2	0.018407	0.788037	0.0180253	0.0198225	0.0245012	0.0709437	0.0178306	0.0230525	0.0193799
ENSG00000070540_WIPI1	2	0.0800044	0.372164	0.0496767	0.0546908	0.0602856	0.129283	0.113852	0.0618955	0.0781473
ENSG00000070601_FRMPD1	4	0.0438518	0.0721247	0.0492558	0.395868	0.103129	0.170479	0.0382867	0.0754449	0.051561
ENSG00000070610_GBA2	8	0.0634207	0.136421	0.0707605	0.0566848	0.0692882	0.0875832	0.05831	0.317909	0.139623
ENSG00000070614_NDST1	3	0.0492853	0.0245044	0.52496	0.0284091	0.279536	0.037889	0.0180473	0.0197887	0.0175796
ENSG00000070669_ASNS	9	0.0812505	0.0715802	0.0412656	0.0458725	0.041396	0.0536074	0.193598	0.120165	0.351264
ENSG00000070718_AP3M2	8	0.0193127	0.0226769	0.0215029	0.0231644	0.0219326	0.0223412	0.0177007	0.785927	0.0654416
ENSG00000070729_CNGB1	8	0.100034	0.0581111	0.183737	0.0607788	0.107669	0.061943	0.0578027	0.236501	0.133424
ENSG00000070731_ST6GALNAC2	2	0.0321765	0.653752	0.030237	0.0280856	0.0454163	0.141751	0.0268607	0.0210338	0.0206879
ENSG00000070748_CHAT	3	0.00492302	0.00154665	0.97588	0.00169742	0.00936561	0.0020708	0.00149782	0.0015443	0.00147429
ENSG00000070756_PABPC1	6	0.0534635	0.145091	0.0642244	0.146747	0.102716	0.192403	0.0483281	0.164811	0.0822157
ENSG00000070759_TESK2	8	0.0446017	0.0305441	0.0480212	0.0475736	0.0448989	0.0350686	0.0373009	0.559795	0.152196
ENSG00000070761_CFAP20	8	0.0272457	0.0287104	0.0217509	0.0309432	0.0231545	0.0271906	0.034068	0.580536	0.226401
ENSG00000070770_CSNK2A2	4	0.0340749	0.0482692	0.0285097	0.582303	0.0649972	0.148314	0.0334138	0.0305827	0.0295358
ENSG00000070778_PTPN21	2	0.00536906	0.934664	0.00508785	0.00563121	0.00757139	0.0276126	0.00495021	0.00473447	0.00437874
ENSG00000070785_EIF2B3	8	0.0206652	0.0168323	0.0169029	0.0191282	0.0163162	0.0163822	0.0232989	0.657833	0.212641
ENSG00000070808_CAMK2A	3	0.0649466	0.0310818	0.645917	0.0266697	0.10495	0.0356864	0.0248155	0.035816	0.0301173
ENSG00000070814_TCOF1	9	0.027393	0.0178497	0.0195538	0.0201233	0.0179101	0.0172239	0.0332516	0.242503	0.604192
ENSG00000070831_CDC42	2	0.0555684	0.481862	0.0627546	0.0402641	0.0842243	0.167773	0.0396116	0.034989	0.0329525
ENSG00000070882_OSBPL3	9	0.0175095	0.0104252	0.0101049	0.0124118	0.00985332	0.0101873	0.0289644	0.0595475	0.840996
ENSG00000070886_EPHA8	3	0.142453	0.0495071	0.347127	0.0465459	0.111339	0.0522506	0.058962	0.100461	0.0913544
ENSG00000070915_SLC12A3	7	0.0121691	0.00289335	0.00290649	0.00304957	0.00296725	0.00300206	0.962882	0.00299804	0.0071317
ENSG00000070950_RAD18	9	0.0138985	0.00799332	0.00805742	0.00892682	0.00757024	0.00763331	0.0219614	0.046855	0.877104
ENSG00000070961_ATP2B1	7	0.0555591	0.0117637	0.0127162	0.0147176	0.0136332	0.0133122	0.839686	0.0120128	0.0265997
ENSG00000070985_TRPM5	6	0.0580959	0.101715	0.0739595	0.0837708	0.244037	0.349409	0.0350433	0.0276813	0.0262894
ENSG00000071051_NCK2	1	0.196263	0.0511258	0.0843489	0.185052	0.138835	0.0930147	0.139354	0.0469081	0.0650982
ENSG00000071054_MAP4K4	5	0.151749	0.0504749	0.101762	0.19258	0.229776	0.107485	0.0796792	0.0394929	0.0470004
ENSG00000071073_MGAT4A	9	0.0314762	0.0164192	0.0203145	0.0225797	0.0188617	0.0171338	0.0397907	0.140201	0.693223
ENSG00000071082_RPL31	4	0.0520444	0.087111	0.0588512	0.28079	0.105422	0.159846	0.0470536	0.132625	0.076256
ENSG00000071127_WDR1	7	0.191936	0.0709969	0.057221	0.0388315	0.0513634	0.0551353	0.390109	0.0493589	0.0950483
ENSG00000071189_SNX13	2	0.0940452	0.221038	0.163081	0.054139	0.137418	0.132129	0.0563462	0.078194	0.0636091
ENSG00000071205_ARHGAP10	4	0.0305156	0.0424174	0.025999	0.639909	0.0541692	0.107516	0.031278	0.035661	0.0325352
ENSG00000071242_RPS6KA2	2	0.0947536	0.343542	0.0573566	0.0574359	0.0760842	0.167429	0.104843	0.0440599	0.0544957
ENSG00000071243_ING3	3	0.0414511	0.0091253	0.84785	0.0102633	0.0503791	0.0121265	0.0105355	0.00894824	0.00932067
ENSG00000071246_VASH1	8	0.026303	0.0210958	0.0286878	0.0277113	0.0268874	0.0227388	0.0227295	0.726359	0.0974874
ENSG00000071282_LMCD1	3	0.0627943	0.012893	0.795017	0.0132467	0.0587376	0.0162653	0.015262	0.0124823	0.0133016
ENSG00000071462_BUD23	8	0.0170331	0.0137009	0.0148464	0.0150851	0.0138242	0.0132829	0.0177745	0.758153	0.1363
ENSG00000071537_SEL1L	5	0.175085	0.126055	0.120816	0.068663	0.176911	0.163002	0.0881343	0.0372631	0.0440715
ENSG00000071539_TRIP13	9	0.0203215	0.0123751	0.0133483	0.0138005	0.0122117	0.0118545	0.0267757	0.115121	0.774192
ENSG00000071553_ATP6AP1	3	0.107541	0.0908959	0.208483	0.0550097	0.115564	0.0777301	0.0620257	0.170371	0.11238
ENSG00000071564_TCF3	7	0.116544	0.0421364	0.0450947	0.0858001	0.0521947	0.0523336	0.331544	0.0764335	0.197919
ENSG00000071575_TRIB2	8	0.0286967	0.021989	0.0228615	0.0220009	0.0207278	0.0203179	0.0320915	0.499219	0.332096
ENSG00000071626_DAZAP1	9	0.0344534	0.0295019	0.0259835	0.0252896	0.0239112	0.0253062	0.0420616	0.376309	0.417184
ENSG00000071655_MBD3	4	0.0490421	0.0855515	0.0541497	0.318653	0.10225	0.171462	0.0447154	0.107167	0.0670104
ENSG00000071677_PRLH	2	0.004133	0.951184	0.00387084	0.0043677	0.00558452	0.0192076	0.00395292	0.00402637	0.00367286
ENSG00000071794_HLTF	9	0.0478485	0.0256814	0.0376381	0.0351463	0.0328625	0.0271924	0.0475885	0.345928	0.400114
ENSG00000071859_FAM50A	8	0.0151312	0.0128082	0.0132165	0.0135464	0.012403	0.0122052	0.0159686	0.785568	0.119153
ENSG00000071889_FAM3A	8	0.0664817	0.189375	0.0714043	0.0598967	0.0730905	0.103784	0.0630734	0.242112	0.130783
ENSG00000071894_CPSF1	3	0.136461	0.0463854	0.194301	0.0659676	0.108583	0.0547504	0.0706509	0.17224	0.150661
ENSG00000071909_MYO3B	3	0.0183187	0.00657666	0.89984	0.00665639	0.0430069	0.00889826	0.00571386	0.00562854	0.00536024
ENSG00000071967_CYBRD1	3	0.099684	0.162184	0.204671	0.0526525	0.196085	0.14168	0.0496594	0.0489475	0.0444364
ENSG00000071991_CDH19	1	0.375171	0.0279419	0.0462101	0.0288377	0.0389869	0.0299657	0.367005	0.0284634	0.0574181
ENSG00000071994_PDCD2	7	0.105105	0.0380559	0.0381787	0.064727	0.0429874	0.0446463	0.421105	0.0642147	0.180981
ENSG00000072041_SLC6A15	8	0.00518919	0.00509874	0.00491661	0.00534912	0.00481229	0.00489509	0.00527245	0.935332	0.0291347
ENSG00000072042_RDH11	6	0.0238073	0.113635	0.0259925	0.0697475	0.0598418	0.644503	0.0201864	0.0230753	0.0192106
ENSG00000072062_PRKACA	8	0.0887459	0.0483144	0.0915648	0.165765	0.108867	0.0716825	0.0688203	0.205738	0.150502
ENSG00000072071_ADGRL1	4	0.117104	0.0450924	0.116935	0.220276	0.160306	0.0768938	0.0732221	0.0954477	0.0947227
ENSG00000072080_SPP2	5	0.0796688	0.0440786	0.127633	0.0623981	0.513098	0.0945307	0.0328148	0.0226641	0.0231139
ENSG00000072110_ACTN1	3	0.208938	0.0349742	0.471055	0.0293336	0.109048	0.0400586	0.0444775	0.0287885	0.0333258
ENSG00000072121_ZFYVE26	1	0.538329	0.0310048	0.0554018	0.0289377	0.0463382	0.0336981	0.197797	0.0250384	0.043455
ENSG00000072133_RPS6KA6	2	0.0441688	0.531087	0.0456558	0.0422448	0.0552538	0.118062	0.0416391	0.0687457	0.0531429
ENSG00000072134_EPN2	8	0.0853641	0.0824912	0.0793798	0.0448384	0.0607636	0.0592012	0.0767971	0.282967	0.228197
ENSG00000072135_PTPN18	2	0.0206579	0.727777	0.0177772	0.0272067	0.0271902	0.114477	0.0222311	0.0221017	0.0205814
ENSG00000072163_LIMS2	3	0.0761334	0.024271	0.454252	0.0409542	0.291058	0.0396544	0.0251946	0.024776	0.0237059
ENSG00000072182_ASIC4	3	0.161429	0.0892194	0.264216	0.0478055	0.204125	0.0990849	0.0575995	0.0369248	0.0395957
ENSG00000072195_SPEG	7	0.32242	0.0266927	0.0419698	0.0298371	0.0378735	0.0297251	0.431027	0.0267169	0.0537381
ENSG00000072201_LNX1	3	0.0855818	0.015396	0.733187	0.017537	0.0754555	0.0200834	0.0198525	0.0157886	0.0171183
ENSG00000072210_ALDH3A2	6	0.0425055	0.306419	0.0476116	0.048959	0.0924942	0.379548	0.0311054	0.026636	0.0247207
ENSG00000072274_TFRC	8	0.0181462	0.0167588	0.0153676	0.0163461	0.0147084	0.0153498	0.0201959	0.729677	0.15345
ENSG00000072310_SREBF1	8	0.0318818	0.033282	0.0357035	0.0276831	0.0315348	0.0297822	0.0278814	0.673885	0.108366
ENSG00000072315_TRPC5	4	0.122614	0.0494061	0.0659779	0.319723	0.11788	0.0962395	0.111385	0.0503579	0.0664172
ENSG00000072364_AFF4	2	0.022005	0.668941	0.0218513	0.0256276	0.0366055	0.173263	0.0188735	0.0170528	0.0157811
ENSG00000072401_UBE2D1	2	0.0555738	0.322366	0.0883561	0.0579082	0.125555	0.210939	0.0381401	0.0581539	0.043008
ENSG00000072415_MPP5	6	0.0297269	0.334015	0.0341006	0.044374	0.0665723	0.421791	0.0235241	0.0246803	0.0212155
ENSG00000072422_RHOBTB1	3	0.156872	0.0257696	0.575445	0.0258303	0.0863818	0.0302199	0.0363971	0.0296728	0.0334121
ENSG00000072501_SMC1A	9	0.0317243	0.0205039	0.023025	0.0213015	0.0202944	0.019205	0.0369877	0.262209	0.564749
ENSG00000072506_HSD17B10	8	0.020249	0.0173351	0.0164836	0.0191877	0.0161329	0.0166649	0.0233024	0.663243	0.207401
ENSG00000072518_MARK2	9	0.103997	0.0396979	0.0934702	0.0534405	0.0657997	0.0433726	0.0744612	0.249816	0.275944
ENSG00000072571_HMMR	8	0.0250786	0.0186408	0.0202285	0.0216006	0.0189805	0.0183045	0.0278088	0.568289	0.281068
ENSG00000072609_CHFR	2	0.0865977	0.197162	0.048699	0.0753375	0.0603859	0.12067	0.179348	0.0931254	0.138675
ENSG00000072657_TRHDE	8	0.0101716	0.0102555	0.00985184	0.0128406	0.0103374	0.0106401	0.010282	0.876656	0.0489648
ENSG00000072682_P4HA2	3	0.115372	0.128764	0.219549	0.0528261	0.127191	0.0939725	0.0643172	0.110407	0.0876007
ENSG00000072694_FCGR2B	2	0.0137083	0.787712	0.0136136	0.0175855	0.0222687	0.108676	0.0124174	0.0127175	0.0113005
ENSG00000072736_NFATC3	4	0.0804655	0.126653	0.0470039	0.16736	0.0715417	0.157718	0.150463	0.0849193	0.113875
ENSG00000072756_TRNT1	5	0.092307	0.0423485	0.153874	0.177258	0.290343	0.0809996	0.0471932	0.061759	0.0539178
ENSG00000072778_ACADVL	2	0.01377	0.81458	0.0121818	0.0173388	0.0188904	0.0831114	0.014058	0.0134925	0.0125771
ENSG00000072786_STK10	7	0.0313316	0.00889731	0.00858221	0.00937024	0.00865795	0.00896848	0.884279	0.0107385	0.0291744
ENSG00000072803_FBXW11	2	0.0592264	0.251731	0.0759534	0.0721289	0.092107	0.151699	0.0505131	0.161419	0.0852219
ENSG00000072818_ACAP1	3	0.0960908	0.0853761	0.347007	0.0439732	0.217182	0.0922919	0.0401303	0.040888	0.0370607
ENSG00000072832_CRMP1	3	0.00393611	0.00121687	0.981787	0.00127376	0.00663785	0.00158433	0.001184	0.00121375	0.00116655
ENSG00000072840_EVC	4	0.168656	0.0461071	0.0995287	0.215539	0.175354	0.0880751	0.0967474	0.0487202	0.0612725
ENSG00000072849_DERL2	2	0.0838263	0.275384	0.048887	0.0688531	0.0617802	0.136013	0.148258	0.0751588	0.101839
ENSG00000072858_SIDT1	1	0.66265	0.0231732	0.0591404	0.0277869	0.0502584	0.0291185	0.0975231	0.0195578	0.0307919
ENSG00000072864_NDE1	9	0.085521	0.0422031	0.0354924	0.0365479	0.0336519	0.0368791	0.268922	0.0833066	0.377476
ENSG00000072952_MRVI1	5	0.0507381	0.0599047	0.0688379	0.196575	0.307941	0.224304	0.0318142	0.0318059	0.0280798
ENSG00000072954_TMEM38A	7	0.26888	0.0299266	0.0540818	0.0431948	0.0472729	0.0347871	0.365026	0.046356	0.110475
ENSG00000072958_AP1M1	7	0.0955392	0.0668881	0.0417329	0.0979754	0.0538243	0.0765674	0.336417	0.0751444	0.155912
ENSG00000073008_PVR	2	0.0578789	0.298845	0.089382	0.0545463	0.142145	0.242236	0.037221	0.0423769	0.0353692
ENSG00000073050_XRCC1	9	0.0513677	0.0195224	0.0255475	0.0242661	0.0223748	0.0197799	0.0776891	0.0820073	0.677445
ENSG00000073060_SCARB1	8	0.0278774	0.0309755	0.0322664	0.0274388	0.0299862	0.0287659	0.0242953	0.709435	0.088959
ENSG00000073067_CYP2W1	8	0.063314	0.0323816	0.0537051	0.0553091	0.0488565	0.0375053	0.0575436	0.353575	0.29781
ENSG00000073111_MCM2	8	0.0298453	0.0206194	0.0231551	0.0229992	0.0210363	0.0199222	0.033435	0.424835	0.404152
ENSG00000073146_MOV10L1	7	0.0952675	0.0337462	0.0276573	0.0420087	0.0336714	0.0393727	0.646243	0.0275783	0.0544546
ENSG00000073150_PANX2	7	0.222409	0.0397718	0.0637194	0.0374996	0.0474207	0.0379586	0.285866	0.069809	0.195546
ENSG00000073169_SELENOO	8	0.0432431	0.0352992	0.0341185	0.0281696	0.029479	0.0295873	0.0480942	0.386187	0.365823
ENSG00000073282_TP63	5	0.216383	0.0424035	0.147191	0.114601	0.239396	0.0772168	0.0769285	0.0387743	0.0471064
ENSG00000073331_ALPK1	2	0.0271111	0.456452	0.0253191	0.0469836	0.0451119	0.321852	0.0264752	0.0267489	0.0239465
ENSG00000073350_LLGL2	7	0.140252	0.0358965	0.0438765	0.0343725	0.0371469	0.0338046	0.383263	0.0642188	0.227169
ENSG00000073417_PDE8A	9	0.0702541	0.0421672	0.0320262	0.0386552	0.0321034	0.0373878	0.206191	0.0926475	0.448567
ENSG00000073464_CLCN4	2	0.0633258	0.311367	0.0427649	0.0863002	0.0618596	0.185281	0.0956792	0.0719356	0.081486
ENSG00000073536_NLE1	8	0.052069	0.0408467	0.0441829	0.0916925	0.051879	0.0510795	0.0562787	0.393631	0.21834
ENSG00000073578_SDHA	9	0.045129	0.0199602	0.0268208	0.029659	0.024719	0.021521	0.0580406	0.125381	0.64877
ENSG00000073584_SMARCE1	4	0.0587661	0.0632161	0.0456356	0.358473	0.0733605	0.10484	0.0707713	0.117408	0.10753
ENSG00000073598_FNDC8	3	0.0795085	0.016855	0.696903	0.0231757	0.0969666	0.0232687	0.0216677	0.0205523	0.0211025
ENSG00000073605_GSDMB	7	0.0960832	0.0165806	0.0194424	0.0157148	0.0178796	0.0165103	0.759431	0.0174663	0.0408914
ENSG00000073614_KDM5A	4	0.0388145	0.0257744	0.0305681	0.689558	0.0691209	0.0620705	0.0321929	0.0251542	0.0267464
ENSG00000073670_ADAM11	9	0.0334541	0.0260669	0.024443	0.0362491	0.0256168	0.0271198	0.0433901	0.367619	0.416041
ENSG00000073711_PPP2R3A	6	0.033931	0.124449	0.032537	0.142589	0.0706786	0.495961	0.0324625	0.0362477	0.0311445
ENSG00000073712_FERMT2	7	0.172017	0.0669558	0.0539887	0.0377782	0.0479166	0.0515717	0.405567	0.0534944	0.110711
ENSG00000073734_ABCB11	7	0.0930147	0.0356443	0.0350019	0.0493768	0.0366897	0.0381848	0.377113	0.0703074	0.264667
ENSG00000073737_DHRS9	2	0.0477674	0.588715	0.045473	0.0329452	0.0586047	0.127516	0.0382828	0.0304234	0.0302724
ENSG00000073754_CD5L	7	0.0102109	0.0026565	0.00254976	0.00274342	0.00262509	0.00272393	0.967197	0.0027334	0.00655991
ENSG00000073756_PTGS2	8	0.0380231	0.0335938	0.0471831	0.0363751	0.0415696	0.0343359	0.0304242	0.630023	0.108472
ENSG00000073792_IGF2BP2	7	0.129966	0.105177	0.0515315	0.047739	0.0527314	0.0717216	0.358698	0.0628158	0.11962
ENSG00000073803_MAP3K13	1	0.199342	0.136561	0.129496	0.0596433	0.149902	0.137887	0.0980156	0.0403415	0.0488126
ENSG00000073849_ST6GAL1	2	0.0207446	0.764706	0.0226291	0.0205459	0.0307327	0.0818696	0.0177998	0.0223661	0.0186065
ENSG00000073861_TBX21	7	0.0995588	0.0491797	0.0310328	0.0337657	0.0339129	0.0433044	0.611726	0.0325168	0.0650027
ENSG00000073905_VDAC1P1	6	0.0390485	0.151132	0.0534043	0.0624243	0.135314	0.481429	0.0264646	0.0273715	0.0234123
ENSG00000073910_FRY	4	0.0498789	0.0394936	0.0609222	0.485985	0.143753	0.0905794	0.0350424	0.0523052	0.0420398
ENSG00000073921_PICALM	2	0.0297425	0.677929	0.0233538	0.0296262	0.0349856	0.128396	0.0311318	0.0219266	0.0229079
ENSG00000073969_NSF	1	0.319006	0.0463264	0.165027	0.0613255	0.191382	0.0717876	0.0765272	0.0304095	0.0382082
ENSG00000074047_GLI2	7	0.0165963	0.00463983	0.00437205	0.0051533	0.00462831	0.00488074	0.942752	0.00494839	0.0120286
ENSG00000074054_CLASP1	7	0.101479	0.113817	0.0461771	0.0962553	0.0628218	0.115093	0.292044	0.064659	0.107654
ENSG00000074071_MRPS34	8	0.0326692	0.0416863	0.0273096	0.0441056	0.0309077	0.0396117	0.0401654	0.558459	0.185085
ENSG00000074181_NOTCH3	7	0.138832	0.0476674	0.0462781	0.0989558	0.060927	0.0655083	0.401924	0.0485306	0.0913764
ENSG00000074201_CLNS1A	8	0.0472286	0.0443504	0.0380703	0.0847566	0.0458749	0.052338	0.0570844	0.398816	0.231481
ENSG00000074211_PPP2R2C	9	0.0413637	0.0188761	0.019901	0.0225715	0.0188538	0.0186631	0.0831203	0.0685323	0.708118
ENSG00000074219_TEAD2	7	0.0942401	0.046618	0.0336899	0.0646248	0.0421693	0.0540868	0.524493	0.0451745	0.0949035
ENSG00000074266_EED	9	0.0566192	0.0448302	0.0390665	0.0898289	0.0465813	0.0529374	0.0799483	0.257043	0.333145
ENSG00000074276_CDHR2	7	0.187949	0.0301967	0.0470225	0.0459391	0.0439205	0.0350641	0.423399	0.0509116	0.135598
ENSG00000074317_SNCB	3	0.0250975	0.0088867	0.87984	0.00875629	0.0393794	0.0109756	0.00826201	0.00981049	0.00899164
ENSG00000074319_TSG101	6	0.102535	0.126988	0.0530824	0.151967	0.0897729	0.201093	0.156571	0.0504444	0.0675462
ENSG00000074356_NCBP3	9	0.0397944	0.0170291	0.0222286	0.0191993	0.0187716	0.0165854	0.0526081	0.0885401	0.725243
ENSG00000074370_ATP2A3	5	0.077457	0.0543844	0.203666	0.113739	0.265052	0.0890741	0.041612	0.0939444	0.0610709
ENSG00000074410_CA12	3	0.0856545	0.0447342	0.373384	0.0375931	0.314611	0.0653098	0.029855	0.0247464	0.0241122
ENSG00000074416_MGLL	2	0.0310603	0.575739	0.0328617	0.0433954	0.048274	0.155915	0.0294616	0.0476951	0.0355978
ENSG00000074527_NTN4	3	0.12545	0.0275799	0.530741	0.0300087	0.173228	0.038849	0.0305208	0.0209279	0.0226949
ENSG00000074582_BCS1L	9	0.02208	0.0151391	0.0131677	0.0168589	0.013135	0.0143536	0.0370242	0.0881701	0.780071
ENSG00000074590_NUAK1	8	0.0323219	0.0221347	0.0291615	0.0246501	0.025051	0.0217798	0.030682	0.601997	0.212222
ENSG00000074603_DPP8	8	0.0749649	0.0719619	0.107438	0.0519487	0.0790712	0.0632411	0.0536003	0.354693	0.143081
ENSG00000074621_SLC24A1	6	0.0432938	0.101341	0.067355	0.0933125	0.222554	0.385195	0.0279051	0.0325374	0.0265065
ENSG00000074657_ZNF532	5	0.0710039	0.102155	0.184073	0.0842731	0.218194	0.13083	0.0418892	0.106047	0.0615348
ENSG00000074660_SCARF1	3	0.0527508	0.0181447	0.720241	0.0229697	0.0972145	0.0243595	0.018379	0.0243934	0.0215474
ENSG00000074695_LMAN1	2	0.0133871	0.855097	0.011615	0.013489	0.0159979	0.0497744	0.0139186	0.0137315	0.0129899
ENSG00000074696_HACD3	2	0.102516	0.276389	0.114326	0.0520623	0.133815	0.17003	0.0615689	0.0442064	0.0450871
ENSG00000074706_IPCEF1	5	0.0811132	0.167619	0.176977	0.0564104	0.218894	0.166956	0.0429493	0.0481754	0.0409053
ENSG00000074755_ZZEF1	8	0.091585	0.0897458	0.083265	0.0460103	0.0634123	0.0625036	0.0826977	0.25549	0.22529
ENSG00000074800_ENO1	9	0.039629	0.0266309	0.0276241	0.0233075	0.0236907	0.0231603	0.0479406	0.218505	0.569512
ENSG00000074803_SLC12A1	3	0.00404989	0.00126179	0.98121	0.00131487	0.00683501	0.00163935	0.00122263	0.00125902	0.00120791
ENSG00000074842_MYDGF	2	0.0482688	0.52651	0.0385314	0.0439561	0.0477073	0.113317	0.0573387	0.0628367	0.0615337
ENSG00000074855_ANO8	6	0.0298862	0.277401	0.0348711	0.059152	0.06825	0.446555	0.0250405	0.0329806	0.0258639
ENSG00000074935_TUBE1	7	0.0986072	0.064111	0.0364863	0.0404285	0.0385409	0.0510182	0.501471	0.0520494	0.117288
ENSG00000074964_ARHGEF10L	3	0.064858	0.0315954	0.442218	0.0315384	0.318884	0.0482671	0.0225455	0.020612	0.019482
ENSG00000074966_TXK	3	0.0827355	0.024205	0.459792	0.0402219	0.279904	0.0393238	0.0261215	0.0240603	0.0236363
ENSG00000075035_WSCD2	3	0.00460881	0.00148371	0.978267	0.00151051	0.00798113	0.00191965	0.00140326	0.00144473	0.00138159
ENSG00000075043_KCNQ2	3	0.0335488	0.0133707	0.776206	0.0164736	0.103104	0.0191639	0.0117048	0.0140193	0.0124088
ENSG00000075073_TACR2	3	0.00861989	0.00259304	0.962063	0.00267359	0.0128653	0.00330022	0.00258631	0.00269885	0.00259987
ENSG00000075089_ACTR6	9	0.176702	0.039015	0.0853639	0.0452563	0.0578136	0.040204	0.137379	0.119021	0.299246
ENSG00000075131_TIPIN	8	0.0130167	0.0121002	0.012082	0.0161114	0.0126094	0.0127515	0.0134704	0.836594	0.0712649
ENSG00000075142_SRI	8	0.072157	0.0818034	0.131472	0.0735652	0.116338	0.0860508	0.0486396	0.283644	0.10633
ENSG00000075151_EIF4G3	3	0.0219822	0.00892988	0.860239	0.00977472	0.0630519	0.0123737	0.00748317	0.00850863	0.0076573
ENSG00000075188_NUP37	9	0.0248147	0.0175217	0.0171001	0.020629	0.0166471	0.0170802	0.0331762	0.210218	0.642813
ENSG00000075213_SEMA3A	3	0.0833881	0.0334783	0.556003	0.03649	0.120136	0.0405729	0.0324594	0.0534627	0.0440091
ENSG00000075218_GTSE1	9	0.0926344	0.0313885	0.0362453	0.0343378	0.0324159	0.0305039	0.223696	0.0790088	0.439769
ENSG00000075223_SEMA3C	6	0.0259655	0.148752	0.0308481	0.0607361	0.0694842	0.59772	0.0208521	0.0252472	0.0203947
ENSG00000075234_TTC38	6	0.0469912	0.152174	0.0611047	0.148407	0.119776	0.296831	0.0388462	0.0836901	0.0521801
ENSG00000075239_ACAT1	4	0.0608655	0.0610844	0.0846155	0.289766	0.158599	0.118172	0.0445204	0.113173	0.0692034
ENSG00000075240_GRAMD4	5	0.146016	0.0363136	0.194085	0.0867242	0.352249	0.0672945	0.0489724	0.0326161	0.0357294
ENSG00000075275_CELSR1	6	0.0792653	0.136344	0.0469141	0.168397	0.0731492	0.17395	0.141583	0.0784138	0.101984
ENSG00000075290_WNT8B	1	0.241996	0.0397413	0.0849464	0.0426185	0.0570783	0.0401887	0.184792	0.0878835	0.220756
ENSG00000075292_ZNF638	7	0.190766	0.030278	0.0352277	0.0252593	0.0319745	0.0293876	0.57688	0.026203	0.0540238
ENSG00000075303_SLC25A40	9	0.0373448	0.0304865	0.0227434	0.0255692	0.0221025	0.025597	0.0623433	0.14196	0.631853
ENSG00000075336_TIMM21	9	0.0292432	0.0205195	0.0219546	0.0261858	0.0212708	0.0207887	0.0348679	0.390389	0.43478
ENSG00000075340_ADD2	1	0.490986	0.0261779	0.0502714	0.0283279	0.0405215	0.0288365	0.253695	0.027564	0.0536198
ENSG00000075391_RASAL2	4	0.100395	0.0477277	0.0662254	0.226617	0.088183	0.0732806	0.10759	0.12584	0.164142
ENSG00000075399_VPS9D1	6	0.0364759	0.206161	0.0394502	0.0510377	0.0855348	0.509698	0.0273614	0.0229072	0.0213738
ENSG00000075407_ZNF37A	7	0.138181	0.0236875	0.0315646	0.0257572	0.027859	0.0242454	0.601291	0.0337391	0.0936755
ENSG00000075413_MARK3	1	0.376132	0.03306	0.161993	0.0534992	0.0941594	0.0423818	0.0988415	0.0561316	0.0838013
ENSG00000075415_SLC25A3	9	0.0269895	0.0215733	0.0201224	0.0237567	0.0196362	0.0205352	0.0338078	0.402293	0.431286
ENSG00000075420_FNDC3B	2	0.0837922	0.309429	0.0493283	0.0713613	0.0718892	0.196871	0.112831	0.0463766	0.0581216
ENSG00000075426_FOSL2	5	0.048225	0.0639664	0.0967811	0.0717187	0.472843	0.170273	0.0257819	0.0271709	0.0232393
ENSG00000075429_CACNG5	3	0.00404989	0.00126179	0.98121	0.00131487	0.00683501	0.00163935	0.00122263	0.00125902	0.00120791
ENSG00000075461_CACNG4	2	0.00593872	0.930106	0.0058389	0.00602263	0.00844221	0.0279191	0.00535012	0.00545409	0.00492809
ENSG00000075539_FRYL	8	0.120015	0.0773507	0.186081	0.0517719	0.0990189	0.0668316	0.0701743	0.188049	0.140708
ENSG00000075568_TMEM131	6	0.0777921	0.175769	0.0713366	0.0727451	0.149517	0.336419	0.0524417	0.0311959	0.0327836
ENSG00000075618_FSCN1	5	0.0965675	0.0358329	0.14192	0.114457	0.430737	0.0748717	0.0406208	0.032205	0.0327893
ENSG00000075624_ACTB	7	0.17076	0.0514981	0.0427886	0.0338078	0.0419536	0.04535	0.515214	0.0339181	0.0647097
ENSG00000075643_MOCOS	2	0.100354	0.277246	0.054455	0.0608717	0.0660256	0.131504	0.162083	0.0617634	0.085697
ENSG00000075651_PLD1	3	0.0169716	0.00455203	0.929404	0.00505315	0.0232432	0.00589308	0.00491681	0.00503159	0.00493416
ENSG00000075673_ATP12A	1	0.614606	0.0273193	0.0891313	0.0320402	0.0718255	0.0355603	0.0771994	0.0214401	0.0308782
ENSG00000075702_WDR62	9	0.0662783	0.0269718	0.0287887	0.0290843	0.0263342	0.0257947	0.15031	0.077741	0.568697
ENSG00000075711_DLG1	7	0.0706328	0.0265753	0.0234612	0.0308614	0.0247685	0.0271921	0.642626	0.0378308	0.116052
ENSG00000075785_RAB7A	1	0.524028	0.0341515	0.103938	0.0432027	0.0969753	0.0471346	0.0893464	0.0254426	0.035781
ENSG00000075790_BCAP29	2	0.0197499	0.762609	0.0210531	0.0193299	0.031388	0.0990296	0.0161752	0.0161636	0.0145019
ENSG00000075826_SEC31B	8	0.058464	0.130266	0.0858498	0.124225	0.128483	0.167899	0.0461544	0.178039	0.0806195
ENSG00000075856_SART3	9	0.0474174	0.0239629	0.0286692	0.0222706	0.0234725	0.0215258	0.0594135	0.127045	0.646223
ENSG00000075884_ARHGAP15	2	0.004133	0.951184	0.00387084	0.0043677	0.00558452	0.0192076	0.00395292	0.00402637	0.00367286
ENSG00000075886_TUBA3D	2	0.00823619	0.905846	0.00789185	0.00853386	0.0109761	0.0340599	0.00786874	0.00879811	0.00778921
ENSG00000075891_PAX2	7	0.0784524	0.0128841	0.0150853	0.0136772	0.0148307	0.0137256	0.810889	0.0126639	0.0277923
ENSG00000075914_EXOSC7	8	0.039708	0.0297216	0.0452066	0.0428528	0.0421871	0.0334692	0.0327023	0.607567	0.126586
ENSG00000075945_KIFAP3	6	0.0641445	0.273902	0.055958	0.0602513	0.102594	0.3317	0.0493655	0.0303328	0.0317509
ENSG00000075975_MKRN2	1	0.625372	0.0227722	0.0524354	0.0236897	0.038241	0.0250119	0.14572	0.0236711	0.0430864
ENSG00000076003_MCM6	9	0.0278644	0.0195892	0.0206576	0.0221514	0.0193023	0.0189234	0.0333824	0.341754	0.496375
ENSG00000076043_REXO2	1	0.684861	0.0205895	0.0520869	0.0208948	0.0363669	0.0227237	0.106709	0.0204277	0.03534
ENSG00000076053_RBM7	1	0.567945	0.0265081	0.132828	0.0280083	0.0613551	0.0299408	0.074889	0.0314356	0.0470896
ENSG00000076067_RBMS2	7	0.115253	0.0610753	0.047927	0.141322	0.0668479	0.0849968	0.30206	0.0643296	0.116188
ENSG00000076108_BAZ2A	9	0.0589745	0.0278415	0.0264879	0.0297384	0.025333	0.0263712	0.146864	0.0785959	0.579794
ENSG00000076201_PTPN23	3	0.173354	0.0731406	0.352022	0.0397137	0.122558	0.0652761	0.0621984	0.0543086	0.0574285
ENSG00000076242_MLH1	8	0.0616921	0.102226	0.0717172	0.0515635	0.0655436	0.072962	0.0540305	0.376882	0.143383
ENSG00000076248_UNG	8	0.00790348	0.0069612	0.00729441	0.00780974	0.00700747	0.00684496	0.00803073	0.898191	0.0499574
ENSG00000076258_FMO4	2	0.0141443	0.782401	0.0134765	0.0183507	0.0220574	0.111647	0.0132321	0.0129411	0.0117503
ENSG00000076321_KLHL20	7	0.250838	0.0419879	0.0564446	0.0724536	0.0689018	0.0579442	0.349623	0.0370592	0.0647477
ENSG00000076344_RGS11	6	0.0390911	0.0959704	0.0480048	0.201907	0.123604	0.381436	0.031114	0.0449238	0.0339487
ENSG00000076351_SLC46A1	4	0.0624372	0.0396975	0.0582044	0.457785	0.168318	0.105394	0.0418678	0.0328251	0.0334704
ENSG00000076356_PLXNA2	7	0.329007	0.0323337	0.047156	0.0288477	0.0398364	0.0326437	0.400977	0.0298057	0.0593923
ENSG00000076382_SPAG5	9	0.0247326	0.0124632	0.0129022	0.0136271	0.0119184	0.0118524	0.0436871	0.0537224	0.815095
ENSG00000076513_ANKRD13A	3	0.0983731	0.0506871	0.267773	0.079293	0.171659	0.0677165	0.0494405	0.129971	0.085086
ENSG00000076554_TPD52	2	0.021919	0.737577	0.0245833	0.0217784	0.0357059	0.103839	0.0177668	0.0197978	0.0170326
ENSG00000076555_ACACB	9	0.0490717	0.0227593	0.0228062	0.0254643	0.0216224	0.0219354	0.108911	0.0730318	0.654398
ENSG00000076604_TRAF4	8	0.0312137	0.0252004	0.0275799	0.0415668	0.0294908	0.0285435	0.0327755	0.611721	0.171909
ENSG00000076641_PAG1	5	0.0734803	0.0704763	0.15423	0.122434	0.196233	0.105661	0.0456433	0.15316	0.0786819
ENSG00000076650_GPATCH1	4	0.0176835	0.0160063	0.0165966	0.820709	0.0427313	0.0450031	0.014196	0.0139192	0.0131548
ENSG00000076662_ICAM3	2	0.0492258	0.432855	0.0377483	0.0649176	0.0532692	0.163757	0.0642468	0.0675899	0.066391
ENSG00000076685_NT5C2	6	0.0439352	0.195467	0.0650076	0.0627229	0.146215	0.395931	0.0294023	0.0336582	0.0276611
ENSG00000076706_MCAM	3	0.0196944	0.00608586	0.895954	0.00745646	0.044026	0.0085719	0.00605016	0.00622871	0.00593241
ENSG00000076716_GPC4	9	0.0941906	0.0358528	0.0354454	0.0354019	0.0329183	0.033446	0.31941	0.0729635	0.340372
ENSG00000076770_MBNL3	3	0.0654962	0.0322448	0.416943	0.0325048	0.339549	0.0498685	0.0228985	0.0208109	0.0196841
ENSG00000076826_CAMSAP3	1	0.410256	0.0332431	0.0770367	0.0349451	0.0515595	0.0346521	0.20427	0.0494322	0.104605
ENSG00000076864_RAP1GAP	3	0.0513241	0.0227783	0.720385	0.0212133	0.089043	0.0273324	0.0189672	0.0264356	0.0225212
ENSG00000076924_XAB2	7	0.087465	0.0911494	0.0451018	0.121758	0.0606439	0.1008	0.221511	0.0982839	0.173286
ENSG00000076928_ARHGEF1	9	0.0464527	0.0298206	0.0335221	0.0527594	0.0353408	0.0339567	0.0567916	0.305758	0.405598
ENSG00000076944_STXBP2	2	0.0597472	0.450621	0.042688	0.0503399	0.0643265	0.201157	0.0607521	0.0331549	0.0372136
ENSG00000076984_MAP2K7	9	0.0685234	0.0554182	0.0496788	0.176826	0.0663355	0.0759289	0.0881523	0.205996	0.213141
ENSG00000077044_DGKD	9	0.107907	0.060149	0.0477267	0.0394622	0.0422997	0.0464405	0.240711	0.0995521	0.315751
ENSG00000077063_CTTNBP2	3	0.0116982	0.0031136	0.952257	0.00328738	0.0160908	0.0040185	0.00327901	0.00313322	0.00312247
ENSG00000077080_ACTL6B	3	0.00405003	0.001265	0.981185	0.00131585	0.00684909	0.001643	0.00122345	0.00125985	0.0012084
ENSG00000077092_RARB	2	0.04028	0.389278	0.0316784	0.0609279	0.0549659	0.315581	0.0435534	0.0314964	0.0322396
ENSG00000077097_TOP2B	9	0.106281	0.039451	0.0926931	0.0530313	0.0651395	0.043032	0.0764541	0.240244	0.283673
ENSG00000077147_TM9SF3	2	0.0324203	0.421787	0.0394146	0.0513066	0.0687658	0.292823	0.0266852	0.0379217	0.0288748
ENSG00000077150_NFKB2	8	0.0513486	0.106683	0.043966	0.0632791	0.050649	0.0788402	0.0633361	0.35697	0.184928
ENSG00000077152_UBE2T	8	0.00797622	0.0083776	0.0080877	0.00951579	0.00827468	0.00843072	0.00777315	0.906701	0.0348633
ENSG00000077157_PPP1R12B	8	0.0785571	0.170759	0.102741	0.0592776	0.0916103	0.103874	0.0621561	0.212648	0.118376
ENSG00000077232_DNAJC10	2	0.0251274	0.733826	0.0198547	0.0256384	0.0280243	0.0922833	0.0282544	0.0232968	0.0236943
ENSG00000077235_GTF3C1	9	0.0720386	0.0417778	0.0498524	0.107458	0.0575963	0.053667	0.087483	0.224639	0.305487
ENSG00000077238_IL4R	7	0.117752	0.0368108	0.0452071	0.0660538	0.0472561	0.043374	0.286791	0.0836087	0.273147
ENSG00000077254_USP33	2	0.0144731	0.856145	0.0130328	0.0125136	0.0173625	0.047857	0.0137457	0.0126938	0.0121769
ENSG00000077264_PAK3	3	0.00583552	0.00182653	0.97207	0.00199672	0.0103632	0.00241064	0.00179032	0.00190178	0.00180571
ENSG00000077274_CAPN6	5	0.0577889	0.0843006	0.13367	0.0612775	0.407152	0.167524	0.029633	0.0316741	0.0269802
ENSG00000077279_DCX	1	0.184182	0.125249	0.0916257	0.0798934	0.139422	0.167264	0.123756	0.0389172	0.0496906
ENSG00000077312_SNRPA	9	0.0276524	0.0222046	0.0203022	0.0229184	0.0195286	0.0205613	0.0351544	0.353091	0.478587
ENSG00000077327_SPAG6	5	0.0515314	0.0490313	0.180821	0.0466994	0.511474	0.08825	0.02346	0.0264032	0.0223291
ENSG00000077348_EXOSC5	8	0.0461529	0.058685	0.0504208	0.0997738	0.0643776	0.0724352	0.0436134	0.44406	0.120481
ENSG00000077380_DYNC1I2	5	0.0483681	0.0467944	0.169823	0.0497838	0.525265	0.0869449	0.0226826	0.0276947	0.0226436
ENSG00000077420_APBB1IP	2	0.0327119	0.652418	0.0367227	0.0281067	0.0508506	0.124819	0.0253772	0.0258753	0.0231189
ENSG00000077454_LRCH4	1	0.230013	0.0517299	0.125181	0.0434393	0.0700915	0.0478241	0.132271	0.107813	0.191637
ENSG00000077458_FAM76B	8	0.0285324	0.0236373	0.0309445	0.0344558	0.0307504	0.0265143	0.0250718	0.698355	0.101739
ENSG00000077463_SIRT6	6	0.0839638	0.163746	0.0476619	0.136657	0.0744929	0.193438	0.149061	0.0650875	0.0858923
ENSG00000077498_TYR	2	0.0893176	0.212213	0.159744	0.0540028	0.176773	0.164508	0.0489262	0.0500151	0.0445004
ENSG00000077514_POLD3	8	0.0268697	0.0224051	0.0204492	0.026254	0.0205917	0.0218785	0.033475	0.476438	0.351639
ENSG00000077522_ACTN2	6	0.0303868	0.29481	0.034871	0.0609903	0.0668503	0.423731	0.0259916	0.0350742	0.0272952
ENSG00000077549_CAPZB	2	0.00487169	0.940314	0.0047796	0.00518636	0.00702707	0.0246377	0.00444281	0.0046086	0.00413252
ENSG00000077585_GPR137B	6	0.0245278	0.116325	0.024315	0.0735442	0.0541789	0.64266	0.0221056	0.0225442	0.0197989
ENSG00000077616_NAALAD2	3	0.0347806	0.0124677	0.769791	0.0155839	0.115005	0.0184533	0.0113091	0.0116979	0.0109118
ENSG00000077684_JADE1	2	0.0504802	0.424249	0.036908	0.0675188	0.0540413	0.182018	0.067489	0.0573145	0.0599809
ENSG00000077713_SLC25A43	2	0.0843261	0.165321	0.141452	0.0620683	0.118648	0.114114	0.0574614	0.16143	0.0951791
ENSG00000077721_UBE2A	9	0.0491985	0.0399036	0.0284139	0.0305108	0.027353	0.0321803	0.0884449	0.136757	0.567238
ENSG00000077782_FGFR1	9	0.0355858	0.0194449	0.0249626	0.0254918	0.022522	0.0200187	0.0408931	0.218584	0.592497
ENSG00000077800_FKBP6	8	0.053441	0.0694417	0.0527906	0.157842	0.0739414	0.0936204	0.0547165	0.310723	0.133483
ENSG00000077942_FBLN1	5	0.0431528	0.0411527	0.100224	0.0826373	0.55894	0.0997906	0.0225939	0.0285166	0.0229924
ENSG00000077943_ITGA8	3	0.0929461	0.0443013	0.324304	0.0755684	0.207028	0.0637559	0.0427648	0.0863576	0.0629733
ENSG00000078018_MAP2	8	0.0305025	0.0265803	0.0347283	0.0266894	0.0300308	0.0258749	0.0256398	0.694908	0.105046
ENSG00000078043_PIAS2	9	0.125649	0.0437329	0.08714	0.0422703	0.0568813	0.0415619	0.097277	0.177538	0.32795
ENSG00000078053_AMPH	7	0.0200887	0.00439452	0.00464862	0.00464628	0.0046292	0.00454768	0.94072	0.00475967	0.0115654
ENSG00000078061_ARAF	8	0.0540609	0.0522351	0.0533572	0.0359428	0.0436575	0.0420158	0.0495183	0.466547	0.202666
ENSG00000078070_MCCC1	8	0.0575014	0.210027	0.0646767	0.074136	0.0779765	0.132078	0.054766	0.222489	0.106349
ENSG00000078081_LAMP3	2	0.0366964	0.638704	0.0409496	0.0293934	0.0527747	0.115277	0.0287349	0.0304071	0.0270634
ENSG00000078098_FAP	7	0.0104684	0.00269844	0.00258965	0.00278657	0.00267496	0.00277592	0.966814	0.00272896	0.00646282
ENSG00000078114_NEBL	6	0.0617266	0.182599	0.0439662	0.0991833	0.0861451	0.392706	0.0626462	0.0337007	0.0373266
ENSG00000078124_ACER3	9	0.0288873	0.0203554	0.0167242	0.0188093	0.0160928	0.0178709	0.0502699	0.0941699	0.73682
ENSG00000078140_UBE2K	9	0.0863178	0.0413346	0.0351752	0.0366757	0.0334944	0.0365629	0.2859	0.0806482	0.363892
ENSG00000078142_PIK3C3	5	0.0892688	0.0299429	0.309972	0.0412332	0.407449	0.0508291	0.028089	0.021418	0.0217982
ENSG00000078177_N4BP2	5	0.0426011	0.0466811	0.0929119	0.0766361	0.549174	0.121084	0.022589	0.0264788	0.0218436
ENSG00000078237_TIGAR	7	0.0220211	0.00589918	0.00580529	0.00642099	0.00592027	0.00607562	0.92304	0.00688106	0.0179365
ENSG00000078246_TULP3	7	0.100909	0.0356695	0.0342789	0.0326348	0.0317763	0.0326293	0.460221	0.0582096	0.213671
ENSG00000078269_SYNJ2	1	0.354606	0.0345893	0.197997	0.0455313	0.0895921	0.0410892	0.0899904	0.060007	0.086598
ENSG00000078295_ADCY2	7	0.0926724	0.0343829	0.0332134	0.0357324	0.0318951	0.0329351	0.40885	0.0637599	0.266559
ENSG00000078304_PPP2R5C	3	0.0666117	0.0435357	0.383838	0.0365211	0.3314	0.0638472	0.0255783	0.0255405	0.0231281
ENSG00000078319_PMS2P1	7	0.0727047	0.0387103	0.0246877	0.0312678	0.0272756	0.035217	0.660731	0.0332675	0.0761387
ENSG00000078328_RBFOX1	9	0.0668249	0.0379736	0.0505331	0.0877418	0.0549276	0.047626	0.072258	0.280188	0.301927
ENSG00000078369_GNB1	1	0.491635	0.0463043	0.0861324	0.0325165	0.0620145	0.044718	0.151666	0.0328175	0.0521952
ENSG00000078399_HOXA9	7	0.148613	0.0402417	0.0377062	0.0504743	0.0459361	0.0491213	0.542549	0.0301074	0.0552508
ENSG00000078401_EDN1	3	0.00627508	0.00204434	0.969524	0.00208382	0.0117656	0.00268697	0.00190001	0.00189734	0.001823
ENSG00000078403_MLLT10	7	0.0682835	0.0139143	0.0146703	0.0125791	0.0140145	0.013664	0.819324	0.013329	0.0302214
ENSG00000078487_ZCWPW1	5	0.0818837	0.0312937	0.221851	0.0777445	0.43143	0.0581436	0.0324887	0.0337405	0.0314243
ENSG00000078549_ADCYAP1R1	9	0.106669	0.033185	0.0511356	0.0344235	0.0389884	0.031857	0.12587	0.112313	0.46556
ENSG00000078579_FGF20	1	0.725369	0.0184103	0.0634939	0.0190257	0.0383033	0.0208733	0.0668116	0.0184361	0.0292764
ENSG00000078589_P2RY10	3	0.00404989	0.00126179	0.98121	0.00131487	0.00683501	0.00163935	0.00122263	0.00125902	0.00120791
ENSG00000078596_ITM2A	7	0.0703792	0.0137697	0.0164778	0.0176992	0.0165405	0.0152628	0.788418	0.0174364	0.0440159
ENSG00000078618_NRDC	2	0.0845222	0.379541	0.0885873	0.0459653	0.0871371	0.12486	0.0638036	0.0641884	0.0613948
ENSG00000078668_VDAC3	8	0.095103	0.0426418	0.107807	0.0629573	0.078669	0.0490258	0.0642402	0.294133	0.205423
ENSG00000078674_PCM1	5	0.0847401	0.0411479	0.122162	0.220773	0.303519	0.0866126	0.0448976	0.0502133	0.0459345
ENSG00000078687_TNRC6C	4	0.0675378	0.0545629	0.0556231	0.233322	0.0782128	0.0817924	0.0733334	0.196633	0.158983
ENSG00000078699_CBFA2T2	5	0.0549424	0.0496181	0.0770755	0.172417	0.400007	0.157784	0.0316558	0.02953	0.0269702
ENSG00000078725_BRINP1	1	0.661368	0.0220214	0.0994594	0.0226524	0.0514414	0.0252845	0.0628061	0.0221225	0.0328447
ENSG00000078747_ITCH	6	0.0425276	0.164341	0.0597212	0.107819	0.127568	0.369674	0.0325918	0.0568764	0.0388804
ENSG00000078795_PKD2L2	5	0.0460255	0.0503303	0.0833117	0.0816592	0.520992	0.147439	0.0245708	0.0242736	0.0213983
ENSG00000078804_TP53INP2	2	0.0618123	0.321042	0.0835369	0.0597547	0.0951315	0.149424	0.0488499	0.110054	0.0703954
ENSG00000078808_SDF4	7	0.100236	0.0602349	0.0339889	0.0422584	0.0390835	0.0538345	0.557821	0.0381159	0.0744267
ENSG00000078814_MYH7B	6	0.0500411	0.0706765	0.0627534	0.159721	0.253863	0.314158	0.0324206	0.0295302	0.0268362
ENSG00000078898_BPIFB2	1	0.664527	0.0231628	0.0523743	0.0226285	0.0396	0.02571	0.11784	0.0201707	0.0339873
ENSG00000078900_TP73	8	0.0580435	0.0551936	0.0778012	0.0996897	0.0891494	0.0714588	0.0453445	0.386125	0.117195
ENSG00000078902_TOLLIP	5	0.135277	0.0766943	0.162544	0.06469	0.312834	0.130414	0.0538072	0.030587	0.0331532
ENSG00000078967_UBE2D4	3	0.0783053	0.0214833	0.547521	0.0315253	0.224536	0.0336686	0.0230506	0.019918	0.0199914
ENSG00000079101_CLUL1	5	0.111836	0.033246	0.192967	0.0783177	0.420973	0.0631624	0.0394383	0.0293655	0.0306943
ENSG00000079102_RUNX1T1	3	0.0418335	0.0112433	0.841402	0.010319	0.0500629	0.0138745	0.0113386	0.00984464	0.0100817
ENSG00000079112_CDH17	3	0.00578188	0.0016876	0.974576	0.0017525	0.00906588	0.00218989	0.0016818	0.00164974	0.00161459
ENSG00000079134_THOC1	7	0.0903811	0.0189939	0.0229465	0.0227373	0.0218402	0.0200607	0.695637	0.0276017	0.0798013
ENSG00000079150_FKBP7	5	0.162813	0.0328982	0.281737	0.0629543	0.293743	0.0552959	0.045582	0.0309007	0.0340763
ENSG00000079156_OSBPL6	7	0.21272	0.0613436	0.0518839	0.0400247	0.052242	0.0559033	0.426309	0.0358606	0.0637126
ENSG00000079215_SLC1A3	9	0.0784717	0.0335556	0.0327737	0.0433015	0.0332076	0.0344937	0.236895	0.0826472	0.424654
ENSG00000079246_XRCC5	8	0.0523492	0.067777	0.0715112	0.0853971	0.082985	0.0791053	0.042288	0.412506	0.106081
ENSG00000079257_LXN	2	0.0162364	0.743205	0.0153483	0.0225838	0.0251762	0.131469	0.0156327	0.016014	0.0143353
ENSG00000079263_SP140	5	0.071214	0.117901	0.142775	0.0601325	0.312714	0.193313	0.0364998	0.0345349	0.0309156
ENSG00000079277_MKNK1	3	0.0301576	0.0120001	0.797513	0.014425	0.0955949	0.0172276	0.0103737	0.0119836	0.0107247
ENSG00000079308_TNS1	3	0.171804	0.0270957	0.53684	0.0286925	0.0907273	0.0320545	0.040423	0.0339107	0.0384525
ENSG00000079313_REXO1	9	0.0549957	0.0299021	0.0386711	0.0551585	0.0391867	0.0347102	0.0639442	0.257577	0.425855
ENSG00000079332_SAR1A	5	0.172606	0.100086	0.16499	0.0611086	0.222688	0.134355	0.0694075	0.0351038	0.0396553
ENSG00000079335_CDC14A	7	0.131223	0.0807251	0.0463958	0.0749169	0.0617128	0.0907513	0.397498	0.0434741	0.0733032
ENSG00000079337_RAPGEF3	8	0.0188264	0.0240851	0.0194992	0.0248739	0.0210541	0.0235803	0.0186007	0.778943	0.0705372
ENSG00000079385_CEACAM1	5	0.0591457	0.109179	0.120128	0.0658029	0.331723	0.218415	0.0321449	0.0343189	0.0291422
ENSG00000079387_SENP1	9	0.0417275	0.0210841	0.0285631	0.0239094	0.0238499	0.0206292	0.0460638	0.18515	0.609023
ENSG00000079393_DUSP13	2	0.0540867	0.520766	0.0589646	0.0375171	0.0745961	0.144608	0.0398554	0.0357738	0.033832
ENSG00000079432_CIC	3	0.0604247	0.01712	0.658874	0.0237066	0.163689	0.0260222	0.0178927	0.0162243	0.0160459
ENSG00000079435_LIPE	3	0.0290528	0.0102845	0.816364	0.0125118	0.0887295	0.0149777	0.0093574	0.00967598	0.00904651
ENSG00000079459_FDFT1	2	0.0569015	0.424524	0.0561405	0.0494095	0.0634528	0.119801	0.0557262	0.0976267	0.0764179
ENSG00000079462_PAFAH1B3	3	0.142459	0.0306666	0.37954	0.0600744	0.214084	0.0475484	0.0437273	0.0401232	0.0417771
ENSG00000079482_OPHN1	2	0.00636189	0.916456	0.00594374	0.00750257	0.00904182	0.0366684	0.00614367	0.00622822	0.00565328
ENSG00000079557_AFM	9	0.16237	0.0419655	0.107313	0.104702	0.0980276	0.0570171	0.112216	0.128839	0.18755
ENSG00000079616_KIF22	9	0.0320823	0.0285686	0.0233081	0.0257131	0.0224732	0.0248911	0.0422653	0.335007	0.465691
ENSG00000079689_SCGN	3	0.00678146	0.00193814	0.970812	0.00202175	0.0101441	0.00250181	0.00196399	0.00193728	0.00189969
ENSG00000079691_CARMIL1	2	0.0221364	0.789755	0.0205628	0.0179258	0.0262929	0.0649655	0.0203195	0.0195294	0.0185127
ENSG00000079739_PGM1	2	0.0761764	0.391329	0.0825183	0.0460494	0.102539	0.168822	0.0516734	0.0406881	0.0402052
ENSG00000079785_DDX1	8	0.077671	0.0590094	0.137866	0.0855788	0.121529	0.0730853	0.0501047	0.280023	0.115133
ENSG00000079805_DNM2	7	0.133622	0.192626	0.0665951	0.0533491	0.0677259	0.0998879	0.204866	0.0718357	0.109492
ENSG00000079819_EPB41L2	9	0.03716	0.0189893	0.0182952	0.020634	0.017418	0.018008	0.0770305	0.0673735	0.725091
ENSG00000079841_RIMS1	4	0.03541	0.0465913	0.0373613	0.515677	0.108905	0.172992	0.0277481	0.0293728	0.0259415
ENSG00000079931_MOXD1	8	0.0562835	0.0296398	0.0471595	0.0353832	0.0378059	0.0300879	0.0510633	0.361634	0.350942
ENSG00000079950_STX7	5	0.0543888	0.0348454	0.134675	0.042665	0.605051	0.0699441	0.0222762	0.0184839	0.0176704
ENSG00000079974_RABL2B	8	0.0460859	0.0549334	0.0399277	0.0946506	0.0504295	0.0639741	0.0538005	0.417337	0.178861
ENSG00000079999_KEAP1	5	0.0452055	0.0522506	0.0875461	0.100407	0.486015	0.149356	0.0251779	0.0296473	0.0243935
ENSG00000080007_DDX43	1	0.278257	0.0500547	0.169338	0.0643495	0.216105	0.0794802	0.0738038	0.030785	0.0378258
ENSG00000080031_PTPRH	3	0.0355006	0.0162669	0.763242	0.0155413	0.110101	0.0221813	0.0122284	0.0130597	0.0118778
ENSG00000080166_DCT	3	0.0291267	0.00973238	0.825392	0.0122063	0.0816591	0.0141507	0.00923545	0.00952816	0.00896945
ENSG00000080189_SLC35C2	2	0.0368092	0.553105	0.0449157	0.0356285	0.0677475	0.179054	0.027448	0.0297087	0.0255833
ENSG00000080200_CRYBG3	7	0.173616	0.140877	0.0701794	0.0720537	0.0927277	0.138441	0.205476	0.0439894	0.0626395
ENSG00000080224_EPHA6	8	0.0408175	0.0575986	0.0399332	0.0798761	0.0500246	0.0641361	0.0431499	0.491992	0.132472
ENSG00000080293_SCTR	2	0.0906363	0.202953	0.166425	0.0540113	0.181045	0.161391	0.0489483	0.0500438	0.0445463
ENSG00000080298_RFX3	4	0.0653929	0.048572	0.056857	0.368585	0.0891014	0.0834192	0.0629115	0.121661	0.1035
ENSG00000080345_RIF1	8	0.0338754	0.0216734	0.0272342	0.0263095	0.0243645	0.0217974	0.035503	0.456438	0.352804
ENSG00000080371_RAB21	5	0.0789734	0.116013	0.181724	0.0558863	0.299076	0.159403	0.0384248	0.0372251	0.0332744
ENSG00000080493_SLC4A4	3	0.0237484	0.00859056	0.871896	0.00970231	0.048073	0.0113884	0.00801074	0.00980011	0.00879009
ENSG00000080503_SMARCA2	5	0.0581439	0.0931573	0.100274	0.0705715	0.353561	0.2371	0.0316662	0.0292633	0.0262632
ENSG00000080511_RDH8	8	0.00492472	0.00489871	0.00472338	0.00514057	0.00463562	0.00471368	0.00496175	0.939512	0.0264892
ENSG00000080546_SESN1	4	0.0345228	0.0269957	0.0259918	0.706706	0.0583722	0.0680862	0.0313946	0.023083	0.0248473
ENSG00000080561_MID2	8	0.0595786	0.0747223	0.0582528	0.0418678	0.0504025	0.0541413	0.0571763	0.408276	0.195583
ENSG00000080572_PIH1D3	8	0.0224209	0.0174039	0.0208189	0.0182076	0.0183481	0.0166963	0.0215793	0.72556	0.138965
ENSG00000080573_COL5A3	3	0.0668913	0.013388	0.763464	0.0161361	0.0779209	0.0182345	0.0163992	0.0133852	0.0141809
ENSG00000080603_SRCAP	5	0.0656385	0.0650122	0.113366	0.204057	0.213353	0.12253	0.0430966	0.107978	0.0649696
ENSG00000080608_PUM3	8	0.0292886	0.038996	0.0334957	0.0396226	0.0361947	0.0389828	0.0268076	0.669375	0.0872367
ENSG00000080618_CPB2	3	0.0436574	0.0193746	0.762999	0.0158535	0.0904973	0.0239567	0.0146203	0.0150259	0.0140149
ENSG00000080644_CHRNA3	4	0.116335	0.0493839	0.0614871	0.225237	0.0847644	0.0766413	0.151413	0.0912705	0.143468
ENSG00000080709_KCNN2	2	0.0731301	0.267585	0.128469	0.0560149	0.14635	0.170456	0.045521	0.0630316	0.0494426
ENSG00000080802_CNOT4	5	0.174221	0.047944	0.140596	0.10116	0.307113	0.0939905	0.0647246	0.0324803	0.0377704
ENSG00000080815_PSEN1	6	0.053795	0.167307	0.06468	0.0636453	0.154184	0.406906	0.0350195	0.0279898	0.0264737
ENSG00000080819_CPOX	9	0.0289607	0.0212965	0.0215923	0.0272481	0.0213925	0.0215458	0.0355549	0.393516	0.428893
ENSG00000080822_CLDND1	1	0.245148	0.0961789	0.119509	0.0444151	0.0796918	0.0691323	0.161207	0.0736354	0.111082
ENSG00000080823_MOK	4	0.0790835	0.0503001	0.103386	0.260304	0.16493	0.0899795	0.0536195	0.11531	0.0830874
ENSG00000080824_HSP90AA1	8	0.0848795	0.0608311	0.17868	0.0866133	0.146451	0.0770783	0.0504613	0.211973	0.103033
ENSG00000080839_RBL1	9	0.0350008	0.0186874	0.0239628	0.021363	0.0205607	0.0182727	0.040137	0.178633	0.643383
ENSG00000080845_DLGAP4	1	0.677824	0.0216272	0.0922141	0.0225788	0.0533329	0.0257223	0.0591934	0.0193715	0.0281354
ENSG00000080854_IGSF9B	8	0.0918584	0.0466076	0.125597	0.0669212	0.0905437	0.0541551	0.0590114	0.298568	0.166737
ENSG00000080947_CROCCP3	1	0.347734	0.034748	0.121953	0.0646963	0.0900904	0.0456306	0.129555	0.062504	0.103089
ENSG00000080986_NDC80	9	0.0542598	0.0228601	0.0246618	0.0260205	0.0228168	0.0222706	0.114624	0.07375	0.638736
ENSG00000081014_AP4E1	8	0.0459212	0.0661961	0.0361492	0.0441832	0.0378448	0.0504798	0.0598988	0.39658	0.262746
ENSG00000081019_RSBN1	1	0.298797	0.0428565	0.111502	0.10878	0.151006	0.0716348	0.11769	0.0410604	0.0566731
ENSG00000081026_MAGI3	7	0.113488	0.0284494	0.0336631	0.0446908	0.0353539	0.0330532	0.542532	0.0448009	0.123969
ENSG00000081041_CXCL2	3	0.00404989	0.00126179	0.98121	0.00131487	0.00683501	0.00163935	0.00122263	0.00125902	0.00120791
ENSG00000081051_AFP	3	0.100955	0.0569145	0.274053	0.0634072	0.140135	0.0656846	0.0515209	0.152082	0.095248
ENSG00000081052_COL4A4	7	0.335283	0.0262211	0.0442455	0.0304798	0.0384445	0.0292127	0.405599	0.0292749	0.06124
ENSG00000081059_TCF7	9	0.0296589	0.0152462	0.0192574	0.0189244	0.0171006	0.0153451	0.0362917	0.130395	0.71778
ENSG00000081087_OSTM1	6	0.0417623	0.201925	0.0564045	0.0575191	0.126658	0.432986	0.0284863	0.0291615	0.0250976
ENSG00000081138_CDH7	9	0.102372	0.0335977	0.0387134	0.0347258	0.0340533	0.0320181	0.253458	0.0783157	0.392746
ENSG00000081148_IMPG2	7	0.220332	0.0342395	0.0560303	0.0373716	0.0441234	0.0348241	0.338789	0.060348	0.173942
ENSG00000081154_PCNP	8	0.0215269	0.0158343	0.0198101	0.0194428	0.0181466	0.0161876	0.0208181	0.732742	0.135492
ENSG00000081177_EXD2	5	0.0447718	0.0270855	0.124709	0.0372501	0.662426	0.0545086	0.0182109	0.0159966	0.0150415
ENSG00000081181_ARG2	6	0.0396342	0.103055	0.0400255	0.262556	0.0882231	0.338833	0.0370702	0.0504025	0.0402006
ENSG00000081189_MEF2C	8	0.0151649	0.0130712	0.0136031	0.0132093	0.0125598	0.0122671	0.0155888	0.797529	0.107007
ENSG00000081237_PTPRC	1	0.739276	0.0173359	0.0604523	0.0184556	0.03729	0.0200087	0.0628916	0.0171836	0.0271067
ENSG00000081248_CACNA1S	6	0.0271847	0.221964	0.0281421	0.0448785	0.0585308	0.558253	0.0223697	0.020238	0.0184388
ENSG00000081277_PKP1	2	0.0504558	0.478493	0.0665613	0.0422718	0.0848682	0.157817	0.0364986	0.0455283	0.0375059
ENSG00000081307_UBA5	5	0.0580131	0.129347	0.122841	0.0893588	0.243122	0.213092	0.0359362	0.0647108	0.0435791
ENSG00000081320_STK17B	2	0.0595226	0.425174	0.0462947	0.0515908	0.0550922	0.118651	0.0736704	0.0850621	0.0849422
ENSG00000081377_CDC14B	2	0.0139665	0.842138	0.0122246	0.0136893	0.0181391	0.0649865	0.0132914	0.0108742	0.0106907
ENSG00000081386_ZNF510	4	0.109011	0.0471936	0.0608655	0.352916	0.104124	0.0890026	0.10812	0.0554134	0.0733528
ENSG00000081479_LRP2	8	0.0662102	0.207003	0.0621472	0.0596566	0.0659546	0.103533	0.07089	0.220768	0.143837
ENSG00000081665_ZNF506	6	0.0258059	0.142563	0.0252821	0.0723806	0.053939	0.609839	0.0238155	0.0247413	0.0216344
ENSG00000081692_JMJD4	7	0.0708941	0.021081	0.0213638	0.0251854	0.0216228	0.0219345	0.69043	0.0311237	0.0963644
ENSG00000081721_DUSP12	4	0.0885815	0.119315	0.0481002	0.170862	0.075406	0.162903	0.168974	0.069363	0.0964954
ENSG00000081760_AACS	8	0.0813329	0.146709	0.0686843	0.0518092	0.0630189	0.0812272	0.0884755	0.222819	0.195924
ENSG00000081791_KIAA0141	6	0.0431504	0.16388	0.0438614	0.167938	0.0837017	0.332914	0.042463	0.0704417	0.0516501
ENSG00000081800_SLC13A1	2	0.0123295	0.852959	0.0127291	0.0122838	0.0186574	0.0601606	0.010525	0.0107387	0.00961676
ENSG00000081803_CADPS2	9	0.101008	0.0881579	0.049489	0.0468262	0.0476177	0.0607797	0.22738	0.110451	0.268291
ENSG00000081818_PCDHB4	3	0.0747122	0.0271921	0.522693	0.028722	0.245329	0.0406283	0.0230055	0.0189056	0.0188114
ENSG00000081842_PCDHA6	5	0.0591496	0.044661	0.0816699	0.188474	0.405302	0.129014	0.0331176	0.0303915	0.0282211
ENSG00000081853_PCDHGA2	3	0.0438437	0.0163953	0.744119	0.0161994	0.118431	0.0228083	0.0136543	0.0124764	0.0120723
ENSG00000081870_HSPB11	8	0.0275075	0.0230368	0.0207759	0.0270588	0.0210239	0.0224971	0.0346758	0.457371	0.366053
ENSG00000081913_PHLPP1	4	0.12781	0.0521469	0.0807443	0.269559	0.179249	0.115498	0.084313	0.041143	0.0495373
ENSG00000081923_ATP8B1	2	0.026907	0.409724	0.0271912	0.04944	0.0495469	0.359388	0.024977	0.0286417	0.0241834
ENSG00000082014_SMARCD3	7	0.107767	0.0205831	0.0262693	0.0282628	0.0259775	0.0231576	0.661779	0.0291495	0.0770539
ENSG00000082068_WDR70	4	0.103433	0.0421821	0.0961813	0.310147	0.171981	0.0814949	0.0649388	0.0636052	0.0660358
ENSG00000082074_FYB1	4	0.0784248	0.0455255	0.0474853	0.445624	0.0825049	0.0868196	0.0888704	0.0549891	0.0697565
ENSG00000082126_MPP4	3	0.0727519	0.0227639	0.499504	0.0366008	0.263428	0.0366151	0.0235391	0.022835	0.021962
ENSG00000082146_STRADB	2	0.0579424	0.309739	0.067536	0.063628	0.0798982	0.142278	0.0522208	0.142235	0.0845226
ENSG00000082153_BZW1	5	0.0645224	0.11194	0.111352	0.06595	0.314748	0.23699	0.034748	0.031333	0.0284169
ENSG00000082175_PGR	1	0.702618	0.018537	0.0806387	0.021912	0.0474542	0.0226059	0.0585494	0.0190563	0.0286284
ENSG00000082196_C1QTNF3	5	0.153126	0.0386439	0.172443	0.0957123	0.34355	0.0733446	0.0531974	0.0330959	0.0368865
ENSG00000082212_ME2	7	0.195099	0.0384289	0.0741765	0.0814797	0.0706021	0.0492682	0.203235	0.0885936	0.199117
ENSG00000082213_C5orf22	9	0.0901528	0.117163	0.0504458	0.053348	0.0514594	0.0736705	0.176771	0.132337	0.254653
ENSG00000082258_CCNT2	6	0.0486747	0.0706552	0.0515162	0.223895	0.172083	0.339932	0.0352078	0.0299224	0.028114
ENSG00000082269_FAM135A	3	0.0508985	0.027327	0.485701	0.0334739	0.29558	0.0424799	0.0197295	0.0242368	0.020574
ENSG00000082293_COL19A1	3	0.0706767	0.0396072	0.592111	0.0300889	0.123491	0.044098	0.0278841	0.0392469	0.0327968
ENSG00000082397_EPB41L3	7	0.0288126	0.00859472	0.00787865	0.00827904	0.00791265	0.00838457	0.895522	0.00957231	0.0250433
ENSG00000082438_COBLL1	7	0.0858352	0.0274096	0.0224333	0.0205741	0.0224801	0.0248535	0.727888	0.0217873	0.0467386
ENSG00000082458_DLG3	9	0.0277855	0.0206017	0.0208366	0.0251834	0.0203642	0.0204893	0.0338449	0.405217	0.425678
ENSG00000082482_KCNK2	8	0.00496818	0.00491078	0.00479001	0.00515303	0.00468123	0.00472934	0.00497306	0.93939	0.0264045
ENSG00000082497_SERTAD4	8	0.0270038	0.0210781	0.0210419	0.0218216	0.0196133	0.0196816	0.0314096	0.481287	0.357063
ENSG00000082512_TRAF5	7	0.0831737	0.0290984	0.0274495	0.0303494	0.0269824	0.0282576	0.568425	0.0457787	0.160485
ENSG00000082515_MRPL22	9	0.0380207	0.0282365	0.0288998	0.024987	0.0251605	0.0247291	0.0433778	0.345984	0.440605
ENSG00000082516_GEMIN5	9	0.0946957	0.0288379	0.0478077	0.0401095	0.0395106	0.0309408	0.109607	0.118759	0.489731
ENSG00000082556_OPRK1	4	0.065724	0.0409788	0.0844327	0.3266	0.264192	0.0998332	0.0389365	0.0415253	0.0377778
ENSG00000082641_NFE2L1	2	0.0928774	0.240509	0.0508043	0.084806	0.0747016	0.193261	0.144155	0.051299	0.0675869
ENSG00000082684_SEMA5B	3	0.00549412	0.0018795	0.972036	0.00195114	0.010917	0.00247816	0.00172086	0.00181468	0.00170849
ENSG00000082701_GSK3B	1	0.678237	0.022757	0.0807991	0.0214494	0.0458974	0.0250379	0.071344	0.0214571	0.0330212
ENSG00000082781_ITGB5	2	0.0596767	0.350055	0.042146	0.0756665	0.0585758	0.165839	0.0865829	0.0776503	0.083808
ENSG00000082805_ERC1	1	0.453548	0.0315352	0.211101	0.0347251	0.108273	0.0406124	0.0599732	0.0262295	0.0340019
ENSG00000082898_XPO1	7	0.106095	0.0326655	0.0384505	0.0451053	0.0373455	0.0350027	0.320499	0.0736552	0.311181
ENSG00000082929_LINC01587	8	0.0119688	0.00980332	0.0112284	0.0114642	0.0105493	0.00983655	0.0117446	0.851431	0.0719742
ENSG00000082996_RNF13	5	0.107683	0.16462	0.176043	0.0543155	0.203066	0.157776	0.0529384	0.0423428	0.0412166
ENSG00000083067_TRPM3	1	0.336338	0.059848	0.0829049	0.0370422	0.0605761	0.0507326	0.237368	0.0486395	0.0865507
ENSG00000083093_PALB2	9	0.0479454	0.0326005	0.0327694	0.0580357	0.03591	0.0369859	0.0649541	0.258325	0.432474
ENSG00000083097_DOPEY1	5	0.0718157	0.0461579	0.0893923	0.144624	0.427742	0.126687	0.0373835	0.0281569	0.0280415
ENSG00000083099_LYRM2	6	0.107034	0.186051	0.0818464	0.0735741	0.145099	0.258137	0.0728482	0.0354964	0.0399139
ENSG00000083123_BCKDHB	6	0.0585786	0.0943243	0.0519539	0.138355	0.144249	0.410086	0.0442522	0.0287053	0.0294951
ENSG00000083168_KAT6A	3	0.0708648	0.043816	0.388405	0.0575557	0.24381	0.0631946	0.0319454	0.0582515	0.0421566
ENSG00000083223_ZCCHC6	8	0.0631242	0.186777	0.0780587	0.067314	0.0845876	0.118307	0.0550021	0.237508	0.109321
ENSG00000083290_ULK2	7	0.0880853	0.0500015	0.0358638	0.0410132	0.036014	0.042911	0.35821	0.0771567	0.270745
ENSG00000083307_GRHL2	2	0.0808934	0.208618	0.102569	0.058136	0.0927425	0.111554	0.0642379	0.171893	0.109356
ENSG00000083312_TNPO1	4	0.113961	0.0678641	0.0546494	0.249709	0.091757	0.12096	0.168653	0.0544073	0.0780397
ENSG00000083444_PLOD1	1	0.264776	0.0749939	0.0998331	0.0414593	0.068051	0.0581354	0.199544	0.0704456	0.122762
ENSG00000083454_P2RX5	1	0.379703	0.0332575	0.280091	0.0337448	0.11296	0.0413842	0.0563464	0.0276851	0.034828
ENSG00000083457_ITGAE	9	0.0866581	0.0455623	0.0360786	0.0381316	0.0347566	0.0392304	0.288295	0.0835842	0.347703
ENSG00000083520_DIS3	9	0.0833039	0.0288246	0.0488316	0.0437842	0.0413235	0.0318592	0.0881638	0.150549	0.48336
ENSG00000083535_PIBF1	8	0.0628576	0.122532	0.099503	0.0940494	0.12167	0.13045	0.047506	0.230013	0.0914189
ENSG00000083544_TDRD3	4	0.152787	0.0692328	0.0684149	0.193996	0.12274	0.132091	0.154521	0.0447767	0.0614401
ENSG00000083635_NUFIP1	3	0.114667	0.0478574	0.198557	0.0885622	0.14044	0.0636165	0.0614146	0.165396	0.119489
ENSG00000083642_PDS5B	2	0.0573091	0.193747	0.048678	0.108142	0.0679208	0.155158	0.0719736	0.173501	0.123571
ENSG00000083720_OXCT1	6	0.0649882	0.128391	0.0436904	0.229087	0.0789171	0.241387	0.0883773	0.058943	0.0662187
ENSG00000083750_RRAGB	5	0.0586337	0.0774812	0.125559	0.132952	0.295505	0.15612	0.0357232	0.0716075	0.0464183
ENSG00000083782_EPYC	7	0.163366	0.0207284	0.0272965	0.0213918	0.0252414	0.0218834	0.654012	0.0208849	0.045195
ENSG00000083799_CYLD	5	0.0765063	0.0701299	0.10033	0.0840832	0.392033	0.184111	0.0387625	0.0270018	0.0270414
ENSG00000083807_SLC27A5	8	0.0477232	0.0862791	0.053848	0.0906641	0.0687589	0.0920605	0.0454406	0.401442	0.113784
ENSG00000083812_ZNF324	1	0.202496	0.0567277	0.0993137	0.146314	0.188556	0.110291	0.107168	0.0390416	0.0500908
ENSG00000083814_ZNF671	6	0.0786234	0.169417	0.046928	0.144972	0.0779538	0.231441	0.121792	0.0574154	0.0714578
ENSG00000083817_ZNF416	6	0.067757	0.10549	0.0450111	0.254433	0.0900908	0.260494	0.0803229	0.0450318	0.0513706
ENSG00000083828_ZNF586	4	0.0473213	0.0994064	0.0420734	0.332415	0.079329	0.208589	0.0513826	0.0770276	0.0624557
ENSG00000083838_ZNF446	6	0.0241253	0.105213	0.023552	0.0717169	0.0536542	0.660951	0.021556	0.0206642	0.0185682
ENSG00000083844_ZNF264	8	0.0295372	0.0424193	0.0291458	0.0308655	0.0295613	0.0350049	0.0303552	0.656055	0.117056
ENSG00000083845_RPS5	4	0.0524928	0.0944123	0.054056	0.263149	0.0921936	0.1592	0.0518294	0.146231	0.0864358
ENSG00000083857_FAT1	2	0.0370524	0.618881	0.0277729	0.0380234	0.0387959	0.12249	0.0448356	0.0351421	0.0370058
ENSG00000083896_YTHDC1	5	0.0508669	0.0326427	0.0900873	0.0969188	0.577727	0.0814053	0.0249271	0.0236667	0.0217584
ENSG00000083937_CHMP2B	2	0.062052	0.214311	0.0950382	0.0786704	0.119048	0.167476	0.0472305	0.141177	0.0749975
ENSG00000084070_SMAP2	7	0.0969904	0.0325528	0.0342025	0.0375953	0.0328501	0.0325862	0.392141	0.0646734	0.276409
ENSG00000084072_PPIE	9	0.0493486	0.020697	0.0253203	0.0213234	0.0213268	0.0194377	0.0731127	0.084406	0.685027
ENSG00000084073_ZMPSTE24	7	0.175826	0.0322053	0.0500173	0.0475857	0.0453751	0.0364504	0.36164	0.0626939	0.188206
ENSG00000084090_STARD7	8	0.0275764	0.0238835	0.02345	0.036192	0.0252913	0.0260742	0.0307631	0.629052	0.177718
ENSG00000084092_NOA1	4	0.071508	0.0849467	0.0450907	0.295083	0.0740594	0.138942	0.109952	0.0811636	0.0992544
ENSG00000084093_REST	6	0.0250613	0.147669	0.0236186	0.0571681	0.0503398	0.634315	0.0227931	0.020278	0.0187564
ENSG00000084110_HAL	4	0.174164	0.0446877	0.100057	0.210056	0.153594	0.0799569	0.105977	0.0572499	0.0742574
ENSG00000084112_SSH1	9	0.0433942	0.0238227	0.0312097	0.0251043	0.0257971	0.022643	0.0466995	0.233473	0.547857
ENSG00000084207_GSTP1	1	0.467435	0.0370185	0.079664	0.0555285	0.0873212	0.0523157	0.146079	0.0295622	0.0450756
ENSG00000084234_APLP2	3	0.13926	0.0812429	0.309624	0.0447952	0.210861	0.0913065	0.0498959	0.0359145	0.0370999
ENSG00000084444_FAM234B	3	0.0540521	0.0169459	0.741153	0.0207431	0.0827717	0.0221518	0.018086	0.023088	0.0210085
ENSG00000084453_SLCO1A2	3	0.0282162	0.00942212	0.833693	0.0111131	0.0785671	0.0135994	0.00873264	0.0085134	0.00814297
ENSG00000084463_WBP11	1	0.382985	0.0307189	0.0605137	0.0329049	0.0450628	0.0323176	0.281905	0.0416299	0.091963
ENSG00000084623_EIF3I	8	0.0443349	0.0880534	0.0462882	0.0579233	0.0523268	0.0718021	0.0449007	0.466839	0.127532
ENSG00000084628_NKAIN1	3	0.279669	0.0300453	0.408153	0.0304904	0.101936	0.0361911	0.0483637	0.0294017	0.0357493
ENSG00000084636_COL16A1	1	0.698892	0.0182115	0.0520568	0.0226585	0.038062	0.0218581	0.0946346	0.0197921	0.0338344
ENSG00000084652_TXLNA	9	0.0619327	0.0351387	0.0288901	0.0395578	0.0298337	0.0338589	0.170321	0.0917028	0.508764
ENSG00000084674_APOB	1	0.471179	0.052184	0.113563	0.0350582	0.0774168	0.0513793	0.117172	0.0334028	0.0486452
ENSG00000084676_NCOA1	3	0.0671139	0.0219451	0.53542	0.0288684	0.25562	0.0345418	0.0206954	0.0180403	0.0177558
ENSG00000084693_AGBL5	7	0.0930111	0.10034	0.0429746	0.0741479	0.052593	0.0862962	0.313668	0.0799539	0.157015
ENSG00000084710_EFR3B	7	0.217084	0.0342767	0.0593514	0.0410979	0.0469947	0.0360406	0.298358	0.0672597	0.199537
ENSG00000084731_KIF3C	3	0.277724	0.031454	0.288705	0.0537825	0.165039	0.0464062	0.058559	0.0354212	0.0429088
ENSG00000084733_RAB10	4	0.0520544	0.0976757	0.0392129	0.323992	0.0785796	0.249056	0.0602535	0.0490313	0.0501449
ENSG00000084734_GCKR	2	0.013151	0.835451	0.0136704	0.0136135	0.0205883	0.0708288	0.0111724	0.0113714	0.010153
ENSG00000084754_HADHA	8	0.0615508	0.0640211	0.0759359	0.17734	0.107077	0.0962351	0.0508032	0.256909	0.110128
ENSG00000084764_MAPRE3	3	0.0743389	0.0453381	0.396906	0.0571831	0.218583	0.0628343	0.03372	0.0649203	0.0461769
ENSG00000084774_CAD	8	0.0284577	0.0196113	0.0251152	0.026506	0.0234474	0.0207132	0.0281577	0.633165	0.194826
ENSG00000085063_CD59	1	0.188651	0.0576261	0.0776769	0.177211	0.131904	0.10568	0.15399	0.0447237	0.0625358
ENSG00000085117_CD82	7	0.161405	0.0432475	0.070188	0.126791	0.0801678	0.0607128	0.193647	0.0902027	0.173638
ENSG00000085185_BCORL1	1	0.299098	0.0364193	0.221017	0.0504547	0.098816	0.0439701	0.0867324	0.0690324	0.094461
ENSG00000085224_ATRX	9	0.108993	0.0406603	0.102637	0.0622133	0.07462	0.0468356	0.0752518	0.242291	0.246499
ENSG00000085231_AK6	8	0.04451	0.0397419	0.0372855	0.0298745	0.0321561	0.032563	0.0473637	0.44679	0.289715
ENSG00000085265_FCN1	6	0.0304382	0.136493	0.0287456	0.102012	0.0613272	0.554874	0.0291687	0.0302614	0.0266789
ENSG00000085274_MYNN	7	0.0850602	0.0158532	0.0196938	0.0201671	0.0192885	0.0174304	0.747285	0.0209496	0.0542727
ENSG00000085276_MECOM	3	0.097086	0.0361208	0.498979	0.0419617	0.125831	0.0440046	0.0380453	0.064405	0.0535665
ENSG00000085365_SCAMP1	5	0.066407	0.0741051	0.126731	0.157781	0.215426	0.128332	0.0429947	0.120974	0.0672496
ENSG00000085377_PREP	1	0.385912	0.0370841	0.250039	0.035884	0.12148	0.0462758	0.060428	0.0278371	0.0350598
ENSG00000085382_HACE1	3	0.0876839	0.0550578	0.223725	0.0976453	0.199424	0.0791972	0.0472015	0.130681	0.0793838
ENSG00000085415_SEH1L	8	0.0671133	0.0330792	0.0560758	0.0574035	0.0507945	0.0385357	0.0607159	0.33037	0.305912
ENSG00000085433_WDR47	1	0.466188	0.0305811	0.184876	0.0333993	0.075216	0.0348165	0.0772861	0.0400351	0.0576018
ENSG00000085449_WDFY1	2	0.0355922	0.590018	0.0273573	0.0432036	0.040443	0.148977	0.0427437	0.035475	0.0361904
ENSG00000085465_OVGP1	7	0.135103	0.0279486	0.0348275	0.0279236	0.0303074	0.0272981	0.550344	0.041622	0.124626
ENSG00000085491_SLC25A24	7	0.119815	0.0323992	0.0412527	0.0452361	0.0390897	0.0350779	0.332527	0.0717385	0.282864
ENSG00000085511_MAP3K4	7	0.119967	0.0936814	0.0496366	0.112402	0.0721826	0.119463	0.296933	0.0522968	0.0834382
ENSG00000085514_PILRA	6	0.0696498	0.148098	0.0465587	0.145936	0.0680807	0.155335	0.114744	0.11749	0.134108
ENSG00000085552_IGSF9	9	0.104823	0.0339468	0.0423979	0.0555767	0.0423114	0.0384459	0.230925	0.089963	0.36161
ENSG00000085563_ABCB1	7	0.0106864	0.00282034	0.00269249	0.0028851	0.00276277	0.00287385	0.965275	0.00292377	0.00708013
ENSG00000085644_ZNF213	6	0.0697755	0.178914	0.0452273	0.128711	0.0825838	0.315024	0.086134	0.0433229	0.0503075
ENSG00000085662_AKR1B1	7	0.154612	0.173157	0.0669115	0.0653585	0.0832714	0.134172	0.206242	0.0477856	0.06849
ENSG00000085719_CPNE3	4	0.08396	0.058697	0.0475217	0.358127	0.0794729	0.105245	0.118728	0.0632023	0.0850468
ENSG00000085721_RRN3	4	0.0386937	0.0693388	0.0388137	0.33122	0.10561	0.322282	0.032405	0.0325514	0.0290857
ENSG00000085733_CTTN	8	0.0573648	0.157629	0.0509617	0.0678887	0.0592114	0.0997866	0.0678663	0.279237	0.160054
ENSG00000085741_WNT11	7	0.01086	0.00274972	0.00265882	0.00284528	0.00274389	0.00283525	0.966011	0.00276976	0.00652655
ENSG00000085760_MTIF2	7	0.0277026	0.0093428	0.00795954	0.00995618	0.00860479	0.00961236	0.893342	0.0097223	0.0237577
ENSG00000085788_DDHD2	9	0.10871	0.0457384	0.0685784	0.0375976	0.0482863	0.0399024	0.103145	0.167201	0.380841
ENSG00000085831_TTC39A	2	0.0930699	0.38215	0.0658789	0.0494716	0.0814857	0.154726	0.0817113	0.0423967	0.04911
ENSG00000085832_EPS15	2	0.0307276	0.678937	0.029082	0.0261319	0.0426093	0.126341	0.0256337	0.0204795	0.0200574
ENSG00000085840_ORC1	9	0.0291873	0.0204997	0.0222287	0.0224119	0.0203279	0.0195987	0.0336143	0.390515	0.441617
ENSG00000085871_MGST2	4	0.0491049	0.0694535	0.0718465	0.281791	0.200511	0.192872	0.0345486	0.0583821	0.0414903
ENSG00000085872_CHERP	4	0.0776537	0.053605	0.0532152	0.219535	0.0729942	0.0782599	0.0991943	0.15725	0.188292
ENSG00000085978_ATG16L1	7	0.14969	0.0712828	0.0517027	0.0392006	0.0470563	0.0532406	0.400175	0.0594928	0.128159
ENSG00000085982_USP40	5	0.140791	0.0845686	0.14492	0.0703457	0.286333	0.14669	0.0595446	0.0317841	0.0350236
ENSG00000085998_POMGNT1	2	0.0278242	0.682216	0.0280436	0.0299156	0.0370795	0.0981028	0.0267309	0.0388777	0.03121
ENSG00000085999_RAD54L	9	0.0277005	0.0194391	0.0201969	0.0209784	0.0186663	0.0184112	0.0336844	0.296854	0.544069
ENSG00000086015_MAST2	9	0.109731	0.0338819	0.0678606	0.0465147	0.0512789	0.0366256	0.0955587	0.163499	0.39505
ENSG00000086061_DNAJA1	3	0.157205	0.0340413	0.353326	0.0651436	0.174213	0.0495196	0.0523622	0.0561702	0.05802
ENSG00000086062_B4GALT1	2	0.0468675	0.537944	0.0439607	0.0405361	0.0517246	0.108728	0.0470389	0.0664677	0.0567324
ENSG00000086065_CHMP5	2	0.0426363	0.382269	0.0566381	0.0477327	0.098151	0.280252	0.0303058	0.0336862	0.0283282
ENSG00000086102_NFX1	2	0.0436474	0.351996	0.0620587	0.058701	0.102215	0.262046	0.0324915	0.0502032	0.0366412
ENSG00000086159_AQP6	4	0.0533966	0.0455218	0.0727748	0.320103	0.275477	0.129799	0.0331931	0.0373953	0.0323395
ENSG00000086189_DIMT1	4	0.087128	0.046925	0.0798951	0.286075	0.115894	0.0790829	0.0703973	0.123091	0.111512
ENSG00000086200_IPO11	8	0.0502104	0.0690538	0.0655045	0.087066	0.0784737	0.0802862	0.0420568	0.42108	0.106269
ENSG00000086205_FOLH1	5	0.107175	0.0412209	0.119004	0.212499	0.290064	0.086978	0.0537221	0.043914	0.0454238
ENSG00000086232_EIF2AK1	7	0.102921	0.0238136	0.0252718	0.0338726	0.0289439	0.0287263	0.684733	0.0233264	0.0483918
ENSG00000086289_EPDR1	7	0.250365	0.0834412	0.0754672	0.042133	0.0639624	0.0641786	0.280992	0.0512037	0.0882569
ENSG00000086300_SNX10	7	0.232343	0.0451183	0.0464125	0.0341679	0.0449377	0.0436855	0.465725	0.0307742	0.056836
ENSG00000086475_SEPHS1	8	0.0590706	0.0298075	0.0495127	0.0409977	0.0412169	0.0319637	0.0532301	0.355999	0.338202
ENSG00000086504_MRPL28	9	0.0575535	0.0733417	0.0404082	0.09484	0.0506119	0.0752542	0.089267	0.251158	0.267566
ENSG00000086506_HBQ1	4	0.035746	0.0381409	0.0319926	0.602531	0.0867905	0.126676	0.0293746	0.0246198	0.0241284
ENSG00000086544_ITPKC	2	0.0286908	0.723534	0.0226663	0.024722	0.0316322	0.0959681	0.029491	0.0211299	0.0221659
ENSG00000086548_CEACAM6	3	0.0717289	0.062906	0.327328	0.0435268	0.316039	0.0862771	0.030312	0.0331283	0.0287535
ENSG00000086570_FAT2	5	0.0615295	0.0723758	0.172355	0.0531004	0.428634	0.126003	0.0291114	0.0305038	0.0263866
ENSG00000086589_RBM22	7	0.298342	0.0312134	0.055705	0.0342525	0.0433836	0.0326512	0.348798	0.0454941	0.110161
ENSG00000086598_TMED2	2	0.102735	0.198859	0.0567614	0.0575716	0.060918	0.0999687	0.185224	0.0936103	0.144352
ENSG00000086619_ERO1B	7	0.10176	0.068542	0.0373352	0.0418169	0.0401543	0.0544299	0.500344	0.049782	0.105836
ENSG00000086666_ZFAND6	2	0.0516365	0.394884	0.0575634	0.0571431	0.07084	0.143497	0.0476807	0.106585	0.0701707
ENSG00000086696_HSD17B2	3	0.00410618	0.00129601	0.980816	0.00133901	0.00700917	0.00168153	0.00124393	0.00128118	0.00122743
ENSG00000086712_TXLNG	9	0.0389387	0.0196663	0.0264521	0.0262324	0.0235145	0.0204177	0.0445739	0.186678	0.613526
ENSG00000086717_PPEF1	9	0.050097	0.0220165	0.0294271	0.0228476	0.0238536	0.0208055	0.0606423	0.117382	0.652929
ENSG00000086730_LAT2	2	0.0695378	0.351984	0.0966467	0.0488414	0.121689	0.180748	0.044655	0.0454482	0.0404494
ENSG00000086758_HUWE1	8	0.0271881	0.0196033	0.0233728	0.0214306	0.0207499	0.0189878	0.0275897	0.616243	0.224834
ENSG00000086827_ZW10	9	0.075452	0.0503761	0.0346912	0.0430952	0.0354917	0.04338	0.230698	0.0972137	0.389602
ENSG00000086848_ALG9	9	0.0875133	0.126222	0.0466424	0.0655485	0.0531588	0.0868194	0.209982	0.112811	0.211302
ENSG00000086967_MYBPC2	9	0.09887	0.114158	0.0792031	0.0481108	0.0642287	0.0706632	0.10049	0.202303	0.221973
ENSG00000087008_ACOX3	2	0.097458	0.287086	0.0573072	0.0557431	0.0639946	0.116012	0.145978	0.0748731	0.101549
ENSG00000087053_MTMR2	2	0.0530103	0.567598	0.0387112	0.0374323	0.0480659	0.111882	0.0588809	0.0399634	0.0444562
ENSG00000087074_PPP1R15A	1	0.256549	0.101768	0.0824261	0.0583922	0.093228	0.100736	0.207271	0.0404483	0.0591811
ENSG00000087076_HSD17B14	5	0.0371836	0.0243622	0.11818	0.0441199	0.674914	0.0501606	0.0165255	0.0185802	0.0159742
ENSG00000087077_TRIP6	5	0.0646349	0.0611451	0.296721	0.0465234	0.349879	0.0887047	0.0286596	0.0348818	0.0288507
ENSG00000087085_ACHE	3	0.0377544	0.0169441	0.709688	0.0190417	0.150467	0.0247369	0.0132917	0.0148275	0.0132479
ENSG00000087086_FTL	4	0.0327812	0.0500971	0.0350164	0.536894	0.0883902	0.163497	0.0275357	0.0362806	0.0295079
ENSG00000087087_SRRT	9	0.0776111	0.0333015	0.0628212	0.0473405	0.0499242	0.036386	0.0659213	0.278548	0.348146
ENSG00000087088_BAX	8	0.0329111	0.0265194	0.0269795	0.0420579	0.0289435	0.0293035	0.0374608	0.543525	0.232299
ENSG00000087095_NLK	1	0.251217	0.107312	0.0915602	0.0630473	0.109694	0.114747	0.167485	0.0397402	0.0551985
ENSG00000087111_PIGS	9	0.0543672	0.0644156	0.0348408	0.051133	0.0380632	0.0527195	0.0948304	0.212388	0.397243
ENSG00000087116_ADAMTS2	9	0.0560458	0.0240151	0.0311882	0.0238413	0.0252047	0.0222864	0.0714202	0.109644	0.636354
ENSG00000087128_TMPRSS11E	2	0.0132759	0.809562	0.0129171	0.0155826	0.0208159	0.0943706	0.0118997	0.0112576	0.0103187
ENSG00000087152_ATXN7L3	9	0.11888	0.0347415	0.0442654	0.0572186	0.0442926	0.0397701	0.28792	0.0812434	0.291668
ENSG00000087157_PGS1	9	0.0940845	0.0469034	0.0639154	0.176994	0.0797672	0.0676341	0.103537	0.159345	0.207819
ENSG00000087191_PSMC5	2	0.0646114	0.205901	0.0455198	0.125165	0.0676821	0.18483	0.0978597	0.101473	0.106958
ENSG00000087206_UIMC1	9	0.0328045	0.0239288	0.0220478	0.0326647	0.0229945	0.0246109	0.0468342	0.224721	0.569394
ENSG00000087237_CETP	2	0.004133	0.951184	0.00387084	0.0043677	0.00558452	0.0192076	0.00395292	0.00402637	0.00367286
ENSG00000087245_MMP2	3	0.150616	0.0348227	0.533961	0.0279259	0.121397	0.0408763	0.0368212	0.0254935	0.0280869
ENSG00000087250_MT3	3	0.00526858	0.00167683	0.973833	0.00184434	0.0102442	0.00224972	0.00161366	0.00167549	0.00159385
ENSG00000087253_LPCAT2	8	0.0250544	0.0189199	0.0214809	0.0199234	0.0192261	0.0180168	0.0258497	0.64004	0.211488
ENSG00000087258_GNAO1	3	0.0050213	0.00160638	0.976273	0.00167734	0.00860904	0.00208225	0.0015433	0.00163467	0.0015526
ENSG00000087263_OGFOD1	7	0.0920196	0.0884311	0.0431685	0.0544246	0.0464708	0.0663026	0.283269	0.0959581	0.229955
ENSG00000087266_SH3BP2	9	0.0682897	0.0253224	0.0314175	0.0268107	0.0266533	0.024155	0.113281	0.0850463	0.599024
ENSG00000087269_NOP14	8	0.016273	0.0137822	0.0142623	0.018214	0.0144613	0.0143516	0.0173914	0.778162	0.113102
ENSG00000087274_ADD1	3	0.155722	0.0405568	0.418435	0.0365214	0.200305	0.054621	0.0401302	0.0256452	0.0280631
ENSG00000087299_L2HGDH	9	0.0284281	0.0197261	0.0213	0.0227538	0.0198552	0.0192341	0.0334715	0.363359	0.471872
ENSG00000087301_TXNDC16	2	0.0368971	0.463909	0.0483216	0.0459329	0.0777214	0.229979	0.0282806	0.0388874	0.0300708
ENSG00000087302_C14orf166	8	0.05591	0.206764	0.0519508	0.0855565	0.0674654	0.137278	0.0639046	0.208661	0.122509
ENSG00000087303_NID2	3	0.112657	0.0618687	0.228456	0.056049	0.112485	0.0628405	0.060229	0.183096	0.122318
ENSG00000087338_GMCL1	9	0.104727	0.0325792	0.0382135	0.0445315	0.0370072	0.0347469	0.313457	0.0742372	0.320501
ENSG00000087365_SF3B2	9	0.0631183	0.0635851	0.0361978	0.0642024	0.0416035	0.0582554	0.134493	0.157078	0.381467
ENSG00000087448_KLHL42	7	0.279885	0.0378262	0.0491182	0.0299155	0.0412811	0.0358384	0.425166	0.0335112	0.0674581
ENSG00000087460_GNAS	1	0.532373	0.0307776	0.0922353	0.0468704	0.0889478	0.0436676	0.0994945	0.0266488	0.0389854
ENSG00000087470_DNM1L	2	0.0466493	0.488346	0.0444731	0.0478973	0.0548009	0.123104	0.0482973	0.0821144	0.0643169
ENSG00000087494_PTHLH	5	0.104192	0.143696	0.120378	0.0658485	0.225363	0.215972	0.0545477	0.0343638	0.0356395
ENSG00000087495_PHACTR3	1	0.268965	0.03783	0.169888	0.0947793	0.182899	0.0615043	0.0828569	0.0447186	0.0565595
ENSG00000087502_ERGIC2	2	0.0374295	0.650433	0.0297175	0.0317459	0.0375372	0.0942206	0.0421006	0.0380811	0.0387351
ENSG00000087510_TFAP2C	9	0.0772614	0.0327542	0.0426885	0.0294241	0.033217	0.0292702	0.0941576	0.127689	0.533538
ENSG00000087586_AURKA	9	0.0803754	0.0312469	0.0327634	0.0332055	0.0301842	0.0298349	0.21101	0.0785843	0.472796
ENSG00000087589_CASS4	1	0.345545	0.0754322	0.0908675	0.0418747	0.0749792	0.0654405	0.199078	0.0417494	0.0650334
ENSG00000087842_PIR	8	0.0262357	0.0224417	0.0219599	0.0207251	0.0199951	0.0201023	0.0285989	0.609615	0.230327
ENSG00000087884_AAMDC	6	0.0352668	0.0881427	0.0416621	0.172288	0.113703	0.45877	0.0278724	0.0344856	0.0278102
ENSG00000087903_RFX2	9	0.116007	0.0331048	0.0609051	0.0405567	0.0456415	0.0341902	0.112783	0.130548	0.426264
ENSG00000087995_METTL2A	9	0.0546524	0.0298809	0.0263099	0.0369521	0.0271508	0.0298146	0.133426	0.0907216	0.571092
ENSG00000088002_SULT2B1	8	0.0130867	0.0118664	0.0114934	0.0148038	0.0117568	0.01208	0.0141982	0.820386	0.0903282
ENSG00000088035_ALG6	9	0.0594516	0.0331047	0.0313705	0.0538665	0.0341179	0.0364567	0.116696	0.121805	0.513131
ENSG00000088038_CNOT3	7	0.108126	0.186457	0.0517194	0.0688359	0.0643249	0.122283	0.237276	0.063238	0.0977393
ENSG00000088053_GP6	4	0.034158	0.0439612	0.0300768	0.608835	0.0586162	0.0969596	0.0349466	0.0499486	0.0424977
ENSG00000088179_PTPN4	7	0.353057	0.0268395	0.0479165	0.0315629	0.0401526	0.02976	0.369069	0.0323354	0.0693077
ENSG00000088205_DDX18	4	0.0935765	0.0416343	0.0980816	0.315508	0.193424	0.083709	0.0566472	0.0591478	0.0582711
ENSG00000088247_KHSRP	8	0.0590423	0.0698732	0.0794789	0.133017	0.105145	0.0962738	0.0473516	0.303431	0.106387
ENSG00000088256_GNA11	4	0.0529406	0.0780224	0.0580766	0.297293	0.100947	0.139324	0.0485563	0.142782	0.082059
ENSG00000088280_ASAP3	1	0.440959	0.0338172	0.0563182	0.0292332	0.0443272	0.0340255	0.272109	0.0308432	0.0583676
ENSG00000088298_EDEM2	1	0.234869	0.134647	0.129298	0.048655	0.102078	0.0948729	0.130895	0.0538796	0.0708049
ENSG00000088305_DNMT3B	9	0.0502173	0.0259214	0.037416	0.0293547	0.0304693	0.0255113	0.050572	0.264694	0.485844
ENSG00000088320_REM1	3	0.228942	0.0760484	0.277339	0.0423224	0.144793	0.0753998	0.0692077	0.0399049	0.0460425
ENSG00000088325_TPX2	9	0.0281549	0.0132814	0.0145454	0.0146562	0.0131635	0.0127162	0.0477955	0.057213	0.798474
ENSG00000088340_FER1L4	3	0.0823892	0.0331873	0.473005	0.0317262	0.262842	0.0485962	0.026103	0.0211342	0.0210164
ENSG00000088356_PDRG1	1	0.556963	0.0292996	0.153821	0.0274044	0.0712287	0.0332667	0.0653008	0.026266	0.0364502
ENSG00000088367_EPB41L1	3	0.0690843	0.0692186	0.329722	0.0502104	0.276918	0.090341	0.0320157	0.0465654	0.0359251
ENSG00000088386_SLC15A1	3	0.195192	0.0806931	0.298746	0.0426575	0.154027	0.0791513	0.0636844	0.0406942	0.045155
ENSG00000088387_DOCK9	5	0.056752	0.043042	0.082742	0.146614	0.463447	0.123392	0.0306438	0.027646	0.0257207
ENSG00000088448_ANKRD10	1	0.617502	0.0249026	0.0569071	0.0313341	0.050885	0.0313529	0.129477	0.0218431	0.0357959
ENSG00000088451_TGDS	7	0.104791	0.0262996	0.025359	0.02047	0.0235827	0.0238917	0.69539	0.0244281	0.0557876
ENSG00000088538_DOCK3	8	0.0219125	0.0260161	0.0243192	0.0292077	0.0258791	0.0267438	0.0202507	0.753393	0.072278
ENSG00000088543_C3orf18	6	0.036187	0.0881882	0.0418728	0.197711	0.111411	0.429032	0.0291962	0.0368347	0.0295678
ENSG00000088682_COQ9	9	0.0587318	0.038345	0.0293816	0.0451226	0.0315299	0.0374351	0.146738	0.106728	0.505988
ENSG00000088726_TMEM40	5	0.156604	0.0621181	0.101537	0.144706	0.239736	0.135406	0.0814113	0.0358172	0.0426633
ENSG00000088727_KIF9	8	0.0132307	0.0115881	0.0116558	0.0146195	0.0117838	0.0118566	0.014174	0.819093	0.0919981
ENSG00000088756_ARHGAP28	6	0.0523205	0.162061	0.0676299	0.136171	0.113688	0.225672	0.044587	0.128667	0.0692039
ENSG00000088766_CRLS1	2	0.0370678	0.52312	0.0437115	0.0461082	0.0613901	0.160697	0.0321123	0.0559056	0.0398881
ENSG00000088808_PPP1R13B	6	0.0667178	0.231134	0.110928	0.0575458	0.18113	0.2352	0.0396997	0.0417128	0.0359325
ENSG00000088812_ATRN	5	0.05727	0.0657255	0.175461	0.0783557	0.388799	0.117985	0.0302516	0.0503337	0.0358184
ENSG00000088826_SMOX	6	0.0366322	0.202478	0.0386638	0.109764	0.0749782	0.412639	0.0344258	0.0515083	0.0389107
ENSG00000088827_SIGLEC1	5	0.0550886	0.053948	0.221785	0.0538583	0.435354	0.0906306	0.0260094	0.0355213	0.0278041
ENSG00000088832_FKBP1A	8	0.0378634	0.0440677	0.0482131	0.0426326	0.0468859	0.0437236	0.0313403	0.607169	0.0981046
ENSG00000088833_NSFL1C	5	0.0614913	0.094584	0.167951	0.0794863	0.308559	0.151827	0.0343671	0.0602377	0.0414965
ENSG00000088836_SLC4A11	7	0.238241	0.0469546	0.0554729	0.070217	0.0694557	0.0635184	0.359718	0.0356832	0.0607388
ENSG00000088854_C20orf194	5	0.0755521	0.0575806	0.264505	0.043914	0.386714	0.0882382	0.0303801	0.027537	0.025579
ENSG00000088876_ZNF343	8	0.0517893	0.0623448	0.0657932	0.100612	0.0810907	0.0784213	0.0434511	0.405761	0.110736
ENSG00000088881_EBF4	3	0.0660394	0.0129371	0.785783	0.0143129	0.0594822	0.0164857	0.016224	0.0139286	0.0148067
ENSG00000088882_CPXM1	9	0.0283226	0.0151983	0.0146612	0.0157943	0.0137223	0.0141284	0.0532508	0.0605066	0.784415
ENSG00000088888_MAVS	6	0.0467788	0.126262	0.0762514	0.112619	0.190781	0.325832	0.0321866	0.0524163	0.0368734
ENSG00000088899_LZTS3	5	0.0706976	0.0260304	0.292595	0.0401424	0.4608	0.0455491	0.0238199	0.0204028	0.0199629
ENSG00000088930_XRN2	4	0.0595472	0.0592053	0.0955793	0.263661	0.223196	0.128686	0.0393115	0.0780846	0.0527298
ENSG00000088970_KIZ	6	0.0436592	0.0918728	0.0592943	0.211207	0.159639	0.313065	0.032691	0.0513333	0.037239
ENSG00000088986_DYNLL1	3	0.125292	0.0359242	0.409687	0.0548047	0.145073	0.0475629	0.0470959	0.0704084	0.064152
ENSG00000088992_TESC	4	0.0575063	0.0650071	0.0401594	0.433524	0.0868276	0.17611	0.060772	0.0379502	0.0421441
ENSG00000089006_SNX5	8	0.069608	0.0653234	0.11643	0.103943	0.126321	0.085568	0.0480365	0.278951	0.105818
ENSG00000089009_RPL6	8	0.0570337	0.0754215	0.0662306	0.20071	0.100816	0.115371	0.0506536	0.230529	0.103234
ENSG00000089012_SIRPG	2	0.004133	0.951184	0.00387084	0.0043677	0.00558452	0.0192076	0.00395292	0.00402637	0.00367286
ENSG00000089022_MAPKAPK5	9	0.0926975	0.0344963	0.0405303	0.0316239	0.0335647	0.031113	0.16147	0.0936636	0.480841
ENSG00000089041_P2RX7	3	0.0557747	0.0175783	0.654999	0.0222234	0.17615	0.0266672	0.0168344	0.0150179	0.0147547
ENSG00000089048_ESF1	8	0.0553968	0.0758959	0.0745148	0.109994	0.0950647	0.0955785	0.0453685	0.343075	0.105112
ENSG00000089050_RBBP9	3	0.100386	0.0375728	0.328495	0.0783384	0.240069	0.0586514	0.0418185	0.0621204	0.0525483
ENSG00000089053_ANAPC5	8	0.0315511	0.0268635	0.0301038	0.0235595	0.0256939	0.0239867	0.029859	0.643883	0.164499
ENSG00000089057_SLC23A2	5	0.0400091	0.0283528	0.148447	0.0434979	0.627758	0.0553195	0.0177875	0.0211209	0.017707
ENSG00000089060_SLC8B1	5	0.176011	0.0998378	0.124234	0.0754795	0.209552	0.156914	0.0818193	0.0349918	0.0411606
ENSG00000089063_TMEM230	6	0.0470502	0.165512	0.0753366	0.0690085	0.181542	0.366169	0.0303262	0.0359631	0.0290927
ENSG00000089091_DZANK1	3	0.0523753	0.0224076	0.698081	0.0241805	0.102149	0.0285177	0.0196144	0.0287064	0.0239688
ENSG00000089094_KDM2B	8	0.0222158	0.0191361	0.0180045	0.0237506	0.0183799	0.0192378	0.0259706	0.643328	0.209977
ENSG00000089101_CFAP61	6	0.0550497	0.102052	0.0854252	0.181632	0.173847	0.203909	0.0404223	0.0996868	0.0579757
ENSG00000089116_LHX5	5	0.123488	0.172236	0.174399	0.0533832	0.179333	0.147419	0.0604849	0.0443337	0.0449218
ENSG00000089123_TASP1	8	0.0357163	0.0541992	0.0409176	0.0496565	0.0453968	0.0523288	0.0330666	0.588801	0.0999171
ENSG00000089127_OAS1	1	0.379916	0.0485211	0.0653252	0.0346815	0.0545517	0.0459566	0.275613	0.0346335	0.060801
ENSG00000089154_GCN1	8	0.025078	0.0204383	0.0203061	0.0274805	0.0208093	0.0212067	0.0289394	0.606781	0.228961
ENSG00000089157_RPLP0	8	0.0387133	0.0530496	0.0398585	0.0731553	0.0490832	0.0594792	0.0389357	0.52839	0.119335
ENSG00000089159_PXN	1	0.370046	0.0697426	0.109476	0.0390912	0.075925	0.0593617	0.161344	0.0454362	0.0695778
ENSG00000089163_SIRT4	9	0.0552775	0.0206335	0.0281057	0.0247334	0.0238646	0.0206674	0.077301	0.0891984	0.660219
ENSG00000089169_RPH3A	3	0.0363613	0.0154128	0.812492	0.0128501	0.0667152	0.0186503	0.0121757	0.0131655	0.0121772
ENSG00000089177_KIF16B	2	0.0683512	0.185955	0.0486687	0.0733639	0.0582731	0.109746	0.104635	0.170094	0.180913
ENSG00000089195_TRMT6	8	0.0253301	0.0301374	0.0263663	0.0236513	0.0247924	0.0259313	0.0240744	0.721396	0.0983208
ENSG00000089199_CHGB	3	0.00401615	0.00125224	0.981343	0.00130554	0.00679518	0.00162765	0.00121282	0.00124905	0.00119813
ENSG00000089220_PEBP1	8	0.0524818	0.134476	0.0567428	0.0951508	0.07453	0.123203	0.0523567	0.296248	0.114811
ENSG00000089225_TBX5	1	0.65512	0.0216715	0.0504309	0.0224429	0.037153	0.0240351	0.129752	0.0214277	0.037967
ENSG00000089234_BRAP	1	0.54493	0.0274998	0.167751	0.0278467	0.0717583	0.0318942	0.0630546	0.0273502	0.0379153
ENSG00000089248_ERP29	6	0.0282547	0.095368	0.0264468	0.0801617	0.0634059	0.642265	0.0245758	0.0202896	0.019233
ENSG00000089250_NOS1	1	0.467679	0.0295583	0.222114	0.0303484	0.0824039	0.0345516	0.0620235	0.0304694	0.0408516
ENSG00000089280_FUS	3	0.190195	0.0399671	0.195007	0.108599	0.174988	0.0619513	0.0771759	0.0710165	0.0810995
ENSG00000089289_IGBP1	6	0.0280849	0.319022	0.0284889	0.0575733	0.0537221	0.431243	0.0260722	0.0303614	0.0254322
ENSG00000089327_FXYD5	7	0.0349571	0.00893522	0.00914157	0.00951046	0.00904211	0.0090631	0.878477	0.0109944	0.0298791
ENSG00000089335_ZNF302	7	0.138104	0.0933976	0.0604107	0.147489	0.100622	0.154633	0.193354	0.0463735	0.0656169
ENSG00000089351_GRAMD1A	5	0.0707299	0.0504249	0.140477	0.176527	0.297887	0.0989667	0.0401252	0.0725467	0.0523147
ENSG00000089356_FXYD3	2	0.0116892	0.83059	0.0120189	0.0146539	0.0188979	0.0794875	0.0105222	0.0119276	0.0102127
ENSG00000089472_HEPH	5	0.0790303	0.0987025	0.209265	0.0530303	0.318332	0.136551	0.0367282	0.0361314	0.0322283
ENSG00000089486_CDIP1	4	0.0337564	0.0557787	0.0319454	0.512788	0.0771442	0.194351	0.0307461	0.033716	0.0297746
ENSG00000089505_CMTM1	1	0.335228	0.0446944	0.0983085	0.0378306	0.0600735	0.0421309	0.181679	0.0666773	0.133378
ENSG00000089558_KCNH4	3	0.090852	0.038949	0.490072	0.0429457	0.132331	0.0469796	0.037212	0.0674092	0.0532496
ENSG00000089597_GANAB	7	0.0969506	0.081758	0.039952	0.0518912	0.0446213	0.0648268	0.412717	0.0652999	0.141983
ENSG00000089639_GMIP	7	0.129526	0.0541805	0.0463484	0.109018	0.0630915	0.0745499	0.379608	0.0508384	0.0928392
ENSG00000089682_RBM41	9	0.0345585	0.0195012	0.0246756	0.0234046	0.0217194	0.0194248	0.0390832	0.231986	0.585647
ENSG00000089685_BIRC5	9	0.0278121	0.0202298	0.0211114	0.0223149	0.0196842	0.0193716	0.0327152	0.403873	0.432888
ENSG00000089692_LAG3	7	0.15175	0.0214963	0.0286984	0.0217405	0.0253188	0.0219051	0.643781	0.0251162	0.0601933
ENSG00000089693_MLF2	9	0.0809241	0.0890181	0.0456327	0.0482225	0.045479	0.0609562	0.157044	0.145291	0.327432
ENSG00000089723_OTUB2	9	0.0563406	0.0346286	0.0297385	0.050848	0.0325411	0.0367007	0.118467	0.119901	0.520835
ENSG00000089737_DDX24	5	0.0584908	0.0812492	0.160617	0.0828515	0.34695	0.143881	0.0323284	0.0551297	0.0385023
ENSG00000089775_ZBTB25	9	0.0805196	0.171112	0.0520276	0.0608229	0.0566601	0.0934515	0.1326	0.148887	0.20392
ENSG00000089818_NECAP1	5	0.0752104	0.132623	0.197577	0.0676937	0.203369	0.138153	0.0430289	0.0857862	0.0565586
ENSG00000089820_ARHGAP4	6	0.0392486	0.0806572	0.0364992	0.275763	0.0912253	0.377671	0.0353173	0.0331134	0.0305044
ENSG00000089847_ANKRD24	6	0.0437416	0.0726022	0.0584612	0.244955	0.190843	0.28644	0.0310834	0.0400514	0.0318212
ENSG00000089876_DHX32	8	0.0649002	0.143614	0.105966	0.0871734	0.126309	0.139607	0.048106	0.19731	0.087014
ENSG00000089902_RCOR1	5	0.0657719	0.0449774	0.125308	0.180945	0.355196	0.0967909	0.0361676	0.0530444	0.0417997
ENSG00000089916_GPATCH2L	2	0.165159	0.196122	0.117637	0.0555473	0.125808	0.142335	0.0977662	0.0455785	0.0540459
ENSG00000090006_LTBP4	6	0.0368374	0.0903384	0.034383	0.205447	0.0832795	0.454846	0.0336558	0.0319915	0.0292217
ENSG00000090013_BLVRB	2	0.0365878	0.47954	0.0335559	0.0606456	0.0514823	0.196729	0.0397505	0.0560493	0.0456593
ENSG00000090020_SLC9A1	1	0.541455	0.029875	0.133297	0.028852	0.0618996	0.0322191	0.084122	0.0349961	0.0532833
ENSG00000090054_SPTLC1	6	0.0305026	0.157613	0.0301611	0.0512916	0.0670177	0.600375	0.0246246	0.0196828	0.0187317
ENSG00000090060_PAPOLA	3	0.133875	0.0395406	0.456133	0.039204	0.106884	0.0438397	0.0481131	0.0677233	0.0646869
ENSG00000090061_CCNK	3	0.0734303	0.0422568	0.410964	0.0558625	0.221082	0.059646	0.032633	0.0602586	0.0438673
ENSG00000090097_PCBP4	3	0.109901	0.038943	0.495794	0.0379843	0.110543	0.043626	0.0416124	0.0645643	0.0570318
ENSG00000090104_RGS1	3	0.103788	0.0446408	0.428997	0.0466108	0.129285	0.0514261	0.0439054	0.0847835	0.0665638
ENSG00000090238_YPEL3	6	0.0536597	0.320243	0.039226	0.0687688	0.0683923	0.323551	0.0568539	0.0331606	0.0361445
ENSG00000090263_MRPS33	6	0.0578766	0.222023	0.105343	0.0673559	0.173225	0.239284	0.0371741	0.0563813	0.0413379
ENSG00000090266_NDUFB2	2	0.114696	0.21283	0.0686051	0.0529144	0.0669212	0.0979109	0.156285	0.0953892	0.134448
ENSG00000090273_NUDC	9	0.0875761	0.0273931	0.038227	0.0336675	0.0326055	0.027908	0.138357	0.0905264	0.52374
ENSG00000090316_MAEA	9	0.153028	0.0374246	0.0811968	0.046453	0.0567259	0.0393939	0.122547	0.13221	0.331021
ENSG00000090339_ICAM1	3	0.0712911	0.013815	0.754938	0.0169618	0.0767256	0.0186608	0.0174886	0.0146123	0.0155067
ENSG00000090372_STRN4	8	0.0413397	0.025946	0.0374187	0.0298494	0.031211	0.025965	0.0378374	0.521771	0.248662
ENSG00000090376_IRAK3	3	0.0609812	0.030286	0.532335	0.0398106	0.20114	0.0436608	0.0245873	0.0374011	0.0297982
ENSG00000090382_LYZ	6	0.039612	0.175083	0.0444936	0.130764	0.0881543	0.382919	0.0357516	0.0603402	0.0428817
ENSG00000090402_SI	4	0.0607694	0.039986	0.0759428	0.403116	0.199599	0.0930222	0.0386423	0.0475167	0.0414063
ENSG00000090432_MUL1	3	0.0948256	0.0312094	0.534783	0.0290947	0.197472	0.0433157	0.0273052	0.0206931	0.0213014
ENSG00000090447_TFAP4	4	0.0611249	0.0555744	0.0593727	0.314772	0.0926501	0.0930356	0.0573783	0.159213	0.106879
ENSG00000090470_PDCD7	8	0.0432589	0.0781718	0.0411482	0.071704	0.0504363	0.07353	0.0479982	0.452307	0.141446
ENSG00000090487_SPG21	8	0.0530945	0.131918	0.0480274	0.077402	0.0589444	0.100386	0.0624726	0.313761	0.153994
ENSG00000090512_FETUB	3	0.146951	0.0271821	0.572184	0.0256729	0.115228	0.0341196	0.0323881	0.0218586	0.0244153
ENSG00000090520_DNAJB11	7	0.105063	0.0399818	0.0324743	0.0283565	0.0305857	0.0336345	0.586452	0.0407334	0.102719
ENSG00000090530_P3H2	9	0.0666385	0.0882648	0.0404703	0.0613392	0.0454676	0.0683105	0.129502	0.174309	0.325698
ENSG00000090534_THPO	4	0.0317639	0.0454865	0.0270074	0.619	0.0566562	0.117768	0.0326021	0.036378	0.0333378
ENSG00000090539_CHRD	9	0.0759555	0.0480735	0.0495444	0.138144	0.0615236	0.063532	0.103705	0.186845	0.272677
ENSG00000090554_FLT3LG	9	0.0363627	0.0178702	0.0196691	0.0256613	0.0193953	0.0188579	0.0608667	0.0868083	0.714509
ENSG00000090565_RAB11FIP3	5	0.0527136	0.0611506	0.0896577	0.214515	0.297	0.161574	0.0332347	0.0518969	0.0382582
ENSG00000090581_GNPTG	6	0.0267424	0.0898757	0.032228	0.069481	0.0883766	0.634629	0.0199618	0.0208673	0.0178378
ENSG00000090612_ZNF268	5	0.0873876	0.0924223	0.157252	0.0586814	0.346641	0.156934	0.0400872	0.030718	0.0298777
ENSG00000090615_GOLGA3	7	0.187202	0.101176	0.0696105	0.0447536	0.061522	0.0694231	0.290185	0.0631849	0.112942
ENSG00000090621_PABPC4	8	0.0380669	0.0382318	0.0362221	0.0688864	0.0429322	0.0455159	0.0391739	0.547064	0.143907
ENSG00000090659_CD209	7	0.121418	0.057041	0.0423446	0.0875607	0.056949	0.073341	0.434137	0.0451542	0.0820549
ENSG00000090661_CERS4	4	0.0200631	0.0197439	0.0184827	0.787991	0.0481027	0.0588247	0.0164812	0.0155236	0.0147869
ENSG00000090674_MCOLN1	8	0.0604406	0.1652	0.0477641	0.0846656	0.0601333	0.115565	0.0827023	0.215039	0.168489
ENSG00000090686_USP48	1	0.339816	0.0601569	0.0987216	0.0377789	0.0648468	0.0508408	0.194025	0.056076	0.097738
ENSG00000090776_EFNB1	9	0.0617749	0.0283045	0.0444687	0.0323432	0.0348969	0.0280937	0.0599671	0.226554	0.483597
ENSG00000090857_PDPR	7	0.136026	0.0446564	0.0427805	0.082941	0.0552934	0.0596929	0.453367	0.0431398	0.0821033
ENSG00000090861_AARS	7	0.117079	0.149866	0.051037	0.06504	0.0621104	0.107827	0.29277	0.0586264	0.0956444
ENSG00000090863_GLG1	6	0.107812	0.10266	0.0695236	0.146106	0.155315	0.254334	0.0848145	0.0365374	0.0428976
ENSG00000090889_KIF4A	9	0.01854	0.0103772	0.0111667	0.0108457	0.00998186	0.00968915	0.0263092	0.0666362	0.836454
ENSG00000090905_TNRC6A	4	0.029944	0.0443466	0.0303873	0.587596	0.0767168	0.148445	0.0256626	0.0307599	0.0261415
ENSG00000090924_PLEKHG2	4	0.0507743	0.110411	0.0486248	0.265588	0.0857367	0.193619	0.0533849	0.113791	0.0780709
ENSG00000090932_DLL3	8	0.0359935	0.0329751	0.028363	0.0497084	0.0317735	0.03559	0.0445945	0.482008	0.258994
ENSG00000090971_NAT14	4	0.0511856	0.0864638	0.0637288	0.282378	0.124818	0.177685	0.0426644	0.107253	0.0638233
ENSG00000090975_PITPNM2	9	0.0668569	0.108272	0.0456599	0.0546232	0.0482733	0.0710798	0.104081	0.216477	0.284677
ENSG00000090989_EXOC1	1	0.461344	0.0360863	0.0569084	0.035067	0.0529502	0.0406538	0.24393	0.0269364	0.0461246
ENSG00000091009_RBM27	9	0.0628909	0.0607367	0.0396716	0.0967728	0.0490707	0.0666649	0.109624	0.195346	0.319222
ENSG00000091010_POU4F3	7	0.131894	0.0503086	0.0547222	0.152979	0.0726607	0.0726931	0.25584	0.0727726	0.13613
ENSG00000091039_OSBPL8	2	0.0582556	0.306545	0.0561213	0.063191	0.0665384	0.128816	0.0619126	0.154694	0.103925
ENSG00000091073_DTX2	2	0.0505037	0.399272	0.0442222	0.0628065	0.0578563	0.14389	0.0588344	0.101437	0.0811774
ENSG00000091106_NLRC4	2	0.0715959	0.376733	0.0445525	0.063398	0.0633937	0.180526	0.0967534	0.046456	0.0565909
ENSG00000091127_PUS7	8	0.0334867	0.0245737	0.0293529	0.0401053	0.0301537	0.0277286	0.0343739	0.58488	0.195345
ENSG00000091128_LAMB4	5	0.0865637	0.0682307	0.267538	0.0460715	0.340094	0.0980656	0.0348023	0.0301393	0.0284948
ENSG00000091129_NRCAM	3	0.00673856	0.00209825	0.967232	0.00234649	0.0124613	0.00280431	0.00206508	0.00218166	0.00207259
ENSG00000091136_LAMB1	7	0.119695	0.0192769	0.0258897	0.023964	0.0243167	0.0210421	0.672408	0.0260736	0.067334
ENSG00000091137_SLC26A4	3	0.0934175	0.125651	0.236778	0.0516977	0.232995	0.131309	0.0439355	0.0444658	0.0397508
ENSG00000091138_SLC26A3	2	0.00431262	0.949168	0.00405017	0.00455727	0.00582406	0.0198517	0.00412552	0.0042486	0.00386157
ENSG00000091140_DLD	9	0.080143	0.100618	0.0526674	0.0471422	0.0496449	0.0638666	0.116851	0.189387	0.29968
ENSG00000091157_WDR7	5	0.0795238	0.166289	0.189999	0.0599353	0.190852	0.147287	0.0446917	0.069608	0.0518146
ENSG00000091164_TXNL1	6	0.0536106	0.0794481	0.0451971	0.258113	0.119517	0.334052	0.0456241	0.0319099	0.0325286
ENSG00000091181_IL5RA	3	0.00381962	0.00116668	0.982358	0.00123179	0.00647735	0.00152658	0.00114185	0.00115981	0.00111818
ENSG00000091262_ABCC6	7	0.0847969	0.0289602	0.0238185	0.0337686	0.0283511	0.032847	0.69711	0.0234512	0.0468968
ENSG00000091317_CMTM6	6	0.0939912	0.168367	0.0553142	0.111761	0.0991891	0.275276	0.10517	0.0408949	0.0500365
ENSG00000091409_ITGA6	1	0.323113	0.0397686	0.316881	0.0327798	0.0951341	0.0424189	0.0639655	0.0380827	0.0478559
ENSG00000091428_RAPGEF4	3	0.278356	0.0340036	0.309569	0.0430236	0.102477	0.0409792	0.068112	0.0546964	0.0687822
ENSG00000091436_MAP3K20	7	0.0931864	0.0314446	0.0320459	0.0403416	0.0325296	0.0330039	0.472525	0.0569319	0.207991
ENSG00000091482_SMPX	7	0.0104684	0.00269844	0.00258965	0.00278657	0.00267496	0.00277592	0.966814	0.00272896	0.00646282
ENSG00000091483_FH	9	0.0561138	0.0531314	0.0332647	0.059574	0.0379139	0.0506128	0.110132	0.170823	0.428434
ENSG00000091490_SEL1L3	2	0.0366473	0.522731	0.0284557	0.0490493	0.0456962	0.212404	0.0415284	0.0313506	0.032137
ENSG00000091513_TF	3	0.0267565	0.0107024	0.840521	0.0104847	0.0712911	0.0145222	0.00869933	0.0087926	0.00823015
ENSG00000091527_CDV3	2	0.0599969	0.325825	0.0707947	0.0596207	0.0806512	0.137398	0.0527109	0.130887	0.0821155
ENSG00000091536_MYO15A	6	0.0428443	0.0894299	0.0562761	0.228841	0.15028	0.312274	0.0326579	0.0504302	0.0369667
ENSG00000091542_ALKBH5	9	0.02896	0.0206107	0.0178828	0.0182201	0.0165802	0.0177944	0.0441423	0.117633	0.718177
ENSG00000091583_APOH	3	0.0513134	0.0256549	0.555778	0.0264466	0.248119	0.0382311	0.0183265	0.01894	0.0171914
ENSG00000091592_NLRP1	1	0.34899	0.0301593	0.321304	0.0330451	0.0942465	0.0360581	0.0575583	0.0345618	0.0440774
ENSG00000091622_PITPNM3	9	0.0375853	0.0372632	0.0271029	0.043224	0.0296539	0.0360258	0.0532975	0.357769	0.378078
ENSG00000091640_SPAG7	6	0.0263445	0.20052	0.025204	0.0595219	0.0509679	0.566981	0.0246225	0.0241924	0.0216456
ENSG00000091651_ORC6	9	0.0267411	0.0183735	0.019208	0.0204971	0.0178899	0.0176218	0.033007	0.265952	0.580709
ENSG00000091656_ZFHX4	3	0.299228	0.0300307	0.355606	0.0355538	0.129586	0.0399378	0.0493986	0.0273809	0.0332786
ENSG00000091664_SLC17A6	3	0.0335224	0.0109934	0.799281	0.0142342	0.0938642	0.0161091	0.0106314	0.0109999	0.0103643
ENSG00000091732_ZC3HC1	9	0.0721738	0.0505045	0.0459821	0.130125	0.0575805	0.0646006	0.10787	0.184861	0.286303
ENSG00000091831_ESR1	3	0.0406958	0.0134749	0.743225	0.0177329	0.126519	0.0201517	0.0129073	0.0129892	0.0123044
ENSG00000091844_RGS17	3	0.114	0.0533368	0.240472	0.0613862	0.12047	0.0600277	0.0585974	0.173323	0.118387
ENSG00000091879_ANGPT2	2	0.00439485	0.946197	0.00425902	0.00468499	0.00627546	0.0222996	0.00404218	0.00412233	0.00372424
ENSG00000091947_TMEM101	2	0.066037	0.173689	0.0463766	0.13506	0.0680213	0.167674	0.101977	0.117552	0.123612
ENSG00000091972_CD200	3	0.0284668	0.00711404	0.892379	0.00745548	0.0322215	0.00890985	0.00791588	0.00774849	0.00778909
ENSG00000091986_CCDC80	7	0.158331	0.0203499	0.0266449	0.0210294	0.0247113	0.0214906	0.662557	0.0204902	0.0443959
ENSG00000092009_CMA1	3	0.00404989	0.00126179	0.98121	0.00131487	0.00683501	0.00163935	0.00122263	0.00125902	0.00120791
ENSG00000092010_PSME1	9	0.0476992	0.0316102	0.0358351	0.0582894	0.038298	0.0366031	0.0561202	0.346471	0.349074
ENSG00000092020_PPP2R3C	2	0.172	0.193146	0.128972	0.0505651	0.108289	0.113269	0.105952	0.0583086	0.0694968
ENSG00000092036_HAUS4	8	0.0571558	0.0908359	0.073928	0.189414	0.118763	0.142845	0.0477621	0.191428	0.0878677
ENSG00000092051_JPH4	2	0.107668	0.320992	0.0791126	0.0529876	0.098189	0.166622	0.0830297	0.0425439	0.0488551
ENSG00000092054_MYH7	5	0.0880491	0.12718	0.223557	0.0529863	0.244571	0.138608	0.0422939	0.0440212	0.0387329
ENSG00000092067_CEBPE	5	0.0439709	0.0398689	0.0813598	0.0938051	0.561235	0.111073	0.0232596	0.0242798	0.0211479
ENSG00000092068_SLC7A8	2	0.0224661	0.725766	0.0256422	0.0231877	0.0370924	0.107231	0.0183476	0.0219254	0.0183414
ENSG00000092094_OSGEP	3	0.0832844	0.0605687	0.187249	0.102823	0.180642	0.0849088	0.04838	0.16416	0.0879835
ENSG00000092096_SLC22A17	5	0.0380081	0.0316777	0.118507	0.0463768	0.643328	0.0660241	0.0177817	0.02088	0.0174157
ENSG00000092098_RNF31	5	0.0703742	0.0650781	0.169752	0.122974	0.261715	0.1089	0.0407101	0.10011	0.0603866
ENSG00000092108_SCFD1	6	0.120854	0.126015	0.0786779	0.102274	0.158613	0.249075	0.0862529	0.0359548	0.042283
ENSG00000092140_G2E3	9	0.0746799	0.027913	0.046849	0.0410063	0.0392882	0.0304547	0.0767666	0.168324	0.494718
ENSG00000092148_HECTD1	4	0.043785	0.0576989	0.0563843	0.355103	0.184686	0.200513	0.0309832	0.0391023	0.0317447
ENSG00000092199_HNRNPC	4	0.0377398	0.061786	0.0345018	0.444392	0.086247	0.238779	0.0340647	0.0324252	0.0300642
ENSG00000092200_RPGRIP1	5	0.0482057	0.0744669	0.0742702	0.107271	0.330992	0.281026	0.0289721	0.0293518	0.0254443
ENSG00000092201_SUPT16H	8	0.0263753	0.0228874	0.0301396	0.0285959	0.0284882	0.0244205	0.0224301	0.728213	0.0884496
ENSG00000092203_TOX4	6	0.0446465	0.325983	0.0404205	0.0515317	0.0754704	0.373028	0.036994	0.0259099	0.0260161
ENSG00000092208_GEMIN2	9	0.0820588	0.0280756	0.0477103	0.0383361	0.0386465	0.0298953	0.085603	0.144374	0.505301
ENSG00000092295_TGM1	2	0.0655256	0.283945	0.0573696	0.059351	0.063993	0.11495	0.0745776	0.156424	0.123865
ENSG00000092330_TINF2	6	0.0267952	0.325504	0.027156	0.0431991	0.0527816	0.460075	0.0230683	0.0217843	0.0196372
ENSG00000092377_TBL1Y	4	0.0530867	0.0867143	0.0722778	0.254335	0.146121	0.180666	0.0415985	0.103919	0.0612823
ENSG00000092421_SEMA6A	1	0.577707	0.028312	0.0767294	0.0400853	0.0720525	0.0385893	0.105396	0.0242904	0.0368379
ENSG00000092439_TRPM7	2	0.04386	0.439878	0.0401312	0.0627645	0.0561254	0.162378	0.0487896	0.0822682	0.0638053
ENSG00000092445_TYRO3	9	0.0188816	0.0114181	0.0105854	0.0124275	0.0102119	0.0107632	0.033003	0.0567392	0.83597
ENSG00000092470_WDR76	9	0.0272574	0.0203987	0.0198075	0.0213503	0.0186442	0.019028	0.0341565	0.30725	0.532107
ENSG00000092529_CAPN3	6	0.0308918	0.0963624	0.0388713	0.0982508	0.106279	0.555199	0.0233225	0.0281161	0.0227067
ENSG00000092531_SNAP23	2	0.0406901	0.591859	0.0296024	0.0401732	0.0422691	0.137777	0.0485269	0.033101	0.0360013
ENSG00000092607_TBX15	2	0.0372534	0.580804	0.038373	0.0393196	0.0490074	0.117187	0.0355708	0.0579521	0.0445322
ENSG00000092621_PHGDH	7	0.0803664	0.0346376	0.0277871	0.0308338	0.0278153	0.0314878	0.573369	0.0465647	0.147138
ENSG00000092758_COL9A3	9	0.0313703	0.0273366	0.0215099	0.0286516	0.0220245	0.0252827	0.0456761	0.255499	0.54265
ENSG00000092820_EZR	6	0.0664386	0.257673	0.0665494	0.0586785	0.123666	0.318551	0.0459058	0.0311106	0.0314274
ENSG00000092841_MYL6	5	0.185682	0.0995285	0.109387	0.083129	0.186679	0.160338	0.0955447	0.0359428	0.0437688
ENSG00000092847_AGO1	7	0.287286	0.0297318	0.0541029	0.0372705	0.0442718	0.0327709	0.359815	0.0451349	0.109616
ENSG00000092850_TEKT2	1	0.310252	0.046261	0.119841	0.0403664	0.0669386	0.0442043	0.148396	0.0783699	0.14537
ENSG00000092853_CLSPN	9	0.0261125	0.0169793	0.0182565	0.0183972	0.0166059	0.0161069	0.032389	0.203291	0.651862
ENSG00000092871_RFFL	7	0.203948	0.133409	0.0759949	0.0545346	0.0806428	0.101217	0.230763	0.0477732	0.0717172
ENSG00000092929_UNC13D	6	0.026833	0.210206	0.0280412	0.0636392	0.0566935	0.538479	0.0241539	0.0284041	0.0235496
ENSG00000092931_MFSD11	6	0.043066	0.26177	0.0429442	0.0523501	0.0861446	0.4312	0.0331368	0.025049	0.0243384
ENSG00000092964_DPYSL2	3	0.0390143	0.00871722	0.857072	0.0100112	0.0439791	0.0113514	0.0103498	0.0096297	0.00987511
ENSG00000092969_TGFB2	3	0.00765084	0.00259667	0.962882	0.00255293	0.0138756	0.00334328	0.00236215	0.00242664	0.00230978
ENSG00000092978_GPATCH2	4	0.0786789	0.071806	0.0503872	0.338323	0.109232	0.185247	0.0794951	0.039923	0.0469076
ENSG00000093000_NUP50	9	0.0553477	0.0222096	0.0284593	0.0231679	0.0235877	0.0210224	0.0780897	0.0911249	0.656991
ENSG00000093009_CDC45	9	0.0278478	0.0199007	0.0204148	0.0212148	0.0188988	0.0187518	0.0338468	0.312103	0.527022
ENSG00000093010_COMT	3	0.0164929	0.0055223	0.924067	0.00512482	0.0271716	0.00694634	0.00499456	0.00492118	0.00475896
ENSG00000093072_ADA2	6	0.0267417	0.345128	0.0257904	0.0463625	0.0489676	0.438173	0.0244888	0.0232734	0.0210748
ENSG00000093100_AC016026.1	3	0.0529108	0.0230789	0.487845	0.0296411	0.314608	0.036984	0.018581	0.0189603	0.0173905
ENSG00000093134_VNN3	8	0.00492472	0.00489871	0.00472338	0.00514057	0.00463562	0.00471368	0.00496175	0.939512	0.0264892
ENSG00000093144_ECHDC1	6	0.0330297	0.114433	0.0408028	0.114527	0.100437	0.506908	0.0262623	0.0359863	0.0276141
ENSG00000093167_LRRFIP2	2	0.0318327	0.626953	0.0292671	0.037435	0.0396635	0.113951	0.0338658	0.0474691	0.0395628
ENSG00000093183_SEC22C	3	0.129644	0.145751	0.21081	0.0506575	0.125659	0.0980085	0.0703621	0.0887037	0.0804041
ENSG00000093217_XYLB	7	0.15819	0.0276241	0.0306638	0.0301011	0.032814	0.03119	0.624103	0.0222903	0.0430233
ENSG00000094631_HDAC6	8	0.107551	0.0724462	0.108407	0.0463264	0.0707354	0.0577954	0.0805966	0.240857	0.215285
ENSG00000094661_OR1I1	9	0.101351	0.126443	0.0657276	0.049269	0.0588273	0.0735891	0.134986	0.155907	0.233899
ENSG00000094755_GABRP	7	0.236252	0.0689937	0.0598595	0.0406468	0.0567057	0.059109	0.367339	0.0402741	0.0708205
ENSG00000094796_KRT31	1	0.212169	0.0404631	0.134682	0.0587286	0.0829612	0.0467756	0.110996	0.119332	0.193891
ENSG00000094804_CDC6	9	0.0233024	0.0160766	0.0158882	0.0169567	0.014825	0.0150161	0.0308073	0.172885	0.694243
ENSG00000094841_UPRT	1	0.335832	0.0371304	0.198693	0.0439109	0.0861648	0.0419498	0.0934341	0.0663139	0.0965712
ENSG00000094880_CDC23	9	0.143748	0.0757899	0.0692757	0.0425157	0.054602	0.0551161	0.197834	0.111412	0.249707
ENSG00000094914_AAAS	1	0.377866	0.0311256	0.0718363	0.0408045	0.053444	0.0352165	0.227997	0.0505525	0.111158
ENSG00000094916_CBX5	9	0.0381823	0.0199501	0.0253216	0.0209584	0.0211379	0.0188697	0.044287	0.156824	0.654469
ENSG00000094963_FMO2	6	0.0355645	0.0799127	0.0372896	0.206072	0.100937	0.453328	0.0294268	0.0307082	0.0267611
ENSG00000094975_SUCO	2	0.125064	0.222413	0.0921506	0.062733	0.130745	0.198659	0.0834432	0.0394473	0.0453446
ENSG00000095002_MSH2	9	0.0474287	0.0202398	0.0228394	0.0267152	0.021755	0.0208299	0.0900487	0.0763922	0.673751
ENSG00000095015_MAP3K1	8	0.0574204	0.031597	0.0536472	0.0489398	0.0470248	0.0356717	0.0493651	0.431274	0.24506
ENSG00000095059_DHPS	6	0.0233885	0.138378	0.0229445	0.0578009	0.0494233	0.648268	0.0210488	0.0204637	0.0182848
ENSG00000095066_HOOK2	2	0.0633492	0.434636	0.0414574	0.0558622	0.0594096	0.176864	0.0789494	0.041104	0.0483681
ENSG00000095110_NXPE1	1	0.47729	0.0280348	0.217917	0.0310013	0.0871653	0.0343253	0.0589619	0.0280397	0.0372642
ENSG00000095139_ARCN1	2	0.112699	0.236254	0.0571096	0.0605862	0.0674426	0.123918	0.191009	0.0616111	0.0893705
ENSG00000095203_EPB41L4B	5	0.0605497	0.0557854	0.239937	0.0670174	0.369827	0.091136	0.0298027	0.0499834	0.0359612
ENSG00000095209_TMEM38B	4	0.0261015	0.0222985	0.0235538	0.750388	0.0470839	0.0486386	0.0234465	0.030838	0.0276513
ENSG00000095261_PSMD5	6	0.0369542	0.218419	0.0316976	0.0947744	0.0605979	0.447508	0.0391378	0.036714	0.0341971
ENSG00000095303_PTGS1	3	0.0221863	0.00580833	0.911752	0.00623519	0.0275081	0.00736524	0.00634698	0.00643308	0.00636437
ENSG00000095319_NUP188	9	0.194107	0.0370667	0.0738593	0.044547	0.0536182	0.0386993	0.180035	0.0965265	0.281541
ENSG00000095321_CRAT	5	0.134316	0.041885	0.142446	0.104494	0.373708	0.0856757	0.0518596	0.0311672	0.0344491
ENSG00000095370_SH2D3C	3	0.0268799	0.00910264	0.8459	0.0101321	0.0713701	0.0129165	0.00824917	0.00787472	0.00757502
ENSG00000095380_NANS	2	0.0557601	0.371096	0.0508219	0.0584773	0.0612936	0.128469	0.0616292	0.120354	0.0920991
ENSG00000095383_TBC1D2	4	0.0296328	0.0415827	0.0302853	0.598442	0.0795131	0.142808	0.0247544	0.0284446	0.0245376
ENSG00000095397_WHRN	3	0.192945	0.122984	0.212463	0.0469535	0.128327	0.0928504	0.08385	0.0563337	0.0632938
[truncated: 32,607 more rows]
