# Supplementary material for: FGF12 Enhances Prostate Cancer Cell Survival via the YB1-lncRNA Axis
Source: Cells. 2025 Nov 20;14(22):1828. doi: 10.3390/cells14221828 (PMC12651396; doi:10.3390/cells14221828)
Supplement: Supplementary file 1 [file cells-14-01828-s001.zip › Supplementary Table S4.xlsx]

## Sheet: Sheet1
Protein Description	LNCaP FGF12 OE Repeat 1	LNCaP FGF12 OE Repeat 2	LNCaP FGF12 OE Repeat 3	LNCaP Control Repeat 1	LNCaP Control Repeat 2	LNCaP Control Repeat 3
28S ribosomal protein S25, mitochondrial [OS=Homo sapiens]	1	1	1
40S ribosomal protein S16 [OS=Homo sapiens]	1	1	1
40S ribosomal protein S20 [OS=Homo sapiens]	1	2	1
40S ribosomal protein S25 [OS=Homo sapiens]	1	1	2
40S ribosomal protein S4, X isoform [OS=Homo sapiens]	2	4	1
40S ribosomal protein S7 [OS=Homo sapiens]	1	1	1
40S ribosomal protein S8 [OS=Homo sapiens]	2	2	1
60 kDa heat shock protein, mitochondrial [OS=Homo sapiens]	1	1	1
60S ribosomal protein L11 [OS=Homo sapiens]	1	2	1
60S ribosomal protein L13 [OS=Homo sapiens]	1	1	1
60S ribosomal protein L13a [OS=Homo sapiens]	1	1	1
60S ribosomal protein L15 [OS=Homo sapiens]	1	1	1
60S ribosomal protein L18 [OS=Homo sapiens]	1	1	1
60S ribosomal protein L19 [OS=Homo sapiens]	2	2	2
60S ribosomal protein L23 [OS=Homo sapiens]	1	1	1
60S ribosomal protein L24 [OS=Homo sapiens]	1	2	1
60S ribosomal protein L27a [OS=Homo sapiens]	1	1	1
60S ribosomal protein L4 [OS=Homo sapiens]	1	2	1
60S ribosomal protein L6 [OS=Homo sapiens]	1	1	1
60S ribosomal protein L7 [OS=Homo sapiens]	2	2	2
60S ribosomal protein L7a [OS=Homo sapiens]	1	1	1
60S ribosomal protein L8 [OS=Homo sapiens]	1	1	2
ADP/ATP translocase 2 [OS=Homo sapiens]	2	2	2
ATP synthase membrane subunit K, mitochondrial [OS=Homo sapiens]	1	1	1
ATP synthase subunit gamma, mitochondrial [OS=Homo sapiens]	1	1	1
ATP-dependent RNA helicase DDX3X [OS=Homo sapiens]	3	2	2
Aspartyl/asparaginyl beta-hydroxylase [OS=Homo sapiens]	1	1	1
Chromatin target of PRMT1 protein [OS=Homo sapiens]	1	1	1
Fibroblast growth factor 12 [OS=Homo sapiens]	3	6	2
Heterogeneous nuclear ribonucleoprotein K [OS=Homo sapiens]	1	2	1
Heterogeneous nuclear ribonucleoprotein U [OS=Homo sapiens]	2	4	3
Heterogeneous nuclear ribonucleoproteins C1/C2 [OS=Homo sapiens]	1	2	2
Histone H4 [OS=Homo sapiens]	3	3	3
Mitochondrial 2-oxoglutarate/malate carrier protein [OS=Homo sapiens]	2	2	1
Mitochondrial import receptor subunit TOM22 homolog [OS=Homo sapiens]	1	2	1
Myb-binding protein 1A [OS=Homo sapiens]	2	1	1
Nucleolar and coiled-body phosphoprotein 1 [OS=Homo sapiens]	4	9	7
Nucleolar RNA helicase 2 [OS=Homo sapiens]	1	2	1
Nucleolin [OS=Homo sapiens]	1	1	1
Phosphate carrier protein, mitochondrial [OS=Homo sapiens]	1	1	1
Pre-mRNA-splicing factor ATP-dependent RNA helicase DHX15 [OS=Homo sapiens]	1	1	1
Probable ATP-dependent RNA helicase DDX17 [OS=Homo sapiens]	1	2	2
Ribosomal L1 domain-containing protein 1 [OS=Homo sapiens]	2	2	1
Serine/arginine-rich splicing factor 2 [OS=Homo sapiens]	2	1	1
Serine/arginine-rich splicing factor 3 [OS=Homo sapiens]	1	2	1
Serine/arginine-rich splicing factor 6 [OS=Homo sapiens]	1	1	1
THO complex subunit 4 [OS=Homo sapiens]	1	1	1
Transformer-2 protein homolog beta [OS=Homo sapiens]	1	1	1
Treacle protein [OS=Homo sapiens]	7	10	5
Xaa-Pro aminopeptidase 3 [OS=Homo sapiens]	1	2	1
Y-box-binding protein 1 [OS=Homo sapiens]	4	6	5
